# Supplementary material for: Gephebase, a database of genotype–phenotype relationships for natural and domesticated variation in Eukaryotes
Source: Nucleic Acids Res. 2019 Sep 23;48(D1):D696–703. doi: 10.1093/nar/gkz796 (PMC6943045; doi:10.1093/nar/gkz796)
Supplement: gkz796_Supplemental_Files [file gkz796_supplemental_files.zip]

Archive with 3 entries (3 files):
- DataS1-Fig3-gephebase-statistics.R
- Supplementary Legends.pdf
- TabS1-Gephebase-entries-2019-08-21-all.csv
