# Supplementary material for: Gephebase, a database of genotype–phenotype relationships for natural and domesticated variation in Eukaryotes
Source: Nucleic Acids Res. 2019 Sep 23;48(D1):D696–703. doi: 10.1093/nar/gkz796 (PMC6943045; doi:10.1093/nar/gkz796)
Supplement: gkz796_Supplemental_Files [file gkz796_supplemental_files.zip › DataS1-Fig3-gephebase-statistics.R]

#install.packages("cowplot")
#install.packages("dplyr")
#install.packages("ggplot2")
library(gplots)
library(ggplot2)
#library(lubridate)
#library(plyr)
library(dplyr)
library(cowplot)

#Drawing of Figure 3, distribution of entries in Gephebase

#Load data file
#setwd("/home/ubuntu/Documents/mon-labo/Gephebase/Templeton-Gephebase-paper/Fig-gephebase-paper")
setwd("/perso/orgogozo/Documents/Paris-projects/mon-equipe/Loci-Evolution/Templeton/Templeton-Gephebase-paper/gephebase-Figures")
#setwd("/Users/courtier/Documents/mon-labo/Gephebase/Gephebase-NAR-paper")
donnees <- read.csv('Gephebase-entries-2019-08-21-all.csv',sep=",",head = TRUE)
View(donnees)
donnees=as.data.frame(donnees)


#Draw the barplots
#We chose not to draw pie charts - see https://www.data-to-viz.com/caveat/pie.html

#par does not work with ggplot2
#par(mfrow=c(4,2), mgp=c(3,1,0))


#panel A: Trait names
#removes parentheses and text within in column "Trait" and creates a novel column "Trait2"
donnees$Trait2=gsub("\\s*\\([^\\)]+\\)","",as.character(donnees$Trait))
#View(donnees)
#there are still cases of pleiotropic mutations with "&2", those are not incorporated in the counting
DistTrait=as.data.frame(table(donnees$Trait2))
View(DistTrait)
nrow(DistTrait)
#there is a total of 267 traits
DistTrait2=arrange(DistTrait,-Freq)
sum(DistTrait$Freq)-sum(head(DistTrait2,n=20L)$Freq)
#there is a total of 587 entries that are not in the top 20 traits


PieTraitData= data.frame(
  group = c("Most represented Traits", "Others"),
  value = c(sum(head(DistTrait2,n=20L)$Freq),sum(DistTrait$Freq)-sum(head(DistTrait2,n=20L)$Freq))
)

blank_theme=theme_minimal()+
  theme(
    axis.title.x = element_blank(),
    axis.title.y = element_blank(),
    panel.border = element_blank(),
    panel.grid=element_blank(),
    axis.ticks = element_blank(),
    plot.title=element_text(size=14, face="bold")
  )

PieTrait=ggplot(PieTraitData, aes(x="", y=value, fill=group))+
  geom_bar(width = 1, stat = "identity")+
  coord_polar("y", start=0)+ 
  scale_fill_manual(values=c("#69b3a2", "grey"))+
  blank_theme+
  theme(axis.text.x=element_blank())+
  theme(legend.position = "none")+
  geom_text(aes(y = value/5 + c(0, cumsum(value)[-length(value)]), 
                label = c("Others","Most\nrepresented\nTraits")), size=3)

panelA=
  DistTrait %>%
  arrange(Freq) %>%
  tail(20) %>%
  mutate(Var1=factor(Var1,Var1)) %>%
  ggplot(aes(x=Var1, y=Freq) ) +
  geom_segment(aes(x=Var1,xend=Var1, y=0, yend=Freq), color="grey") +
  geom_point(size=3, color="#69b3a2") +
  coord_flip() +
  theme(axis.line.x = element_line(),
        axis.title=element_text(size=10, face="bold"), 
        axis.text.x=element_text(size=8),
        axis.text.y=element_text(size=8),
    panel.grid.minor.y = element_blank(),
    panel.grid.major.y = element_blank(),
    legend.position="none"
  ) +
  xlab("")+
  ylab("Most represented traits")


#panel B: Species
DistSpecies=as.data.frame(table(donnees$Latin.Name.B))
#View(DistSpecies)
nrow(DistSpecies)
#there is a total of 470 species
DistSpecies2=arrange(DistSpecies,-Freq)
sum(DistSpecies$Freq)-sum(head(DistSpecies2,n=20L)$Freq)
#there is a total of 924 entries that are not in the top 20 traits


PieSpeciesData= data.frame(
  group = c("Most represented Species", "Others"),
  value = c(sum(head(DistSpecies2,n=20L)$Freq),sum(DistSpecies$Freq)-sum(head(DistSpecies2,n=20L)$Freq))
)

PieSpecies=ggplot(PieSpeciesData, aes(x="", y=value, fill=group))+
  geom_bar(width = 1, stat = "identity")+
  coord_polar("y", start=0)+ 
  scale_fill_manual(values=c("#69b3a2", "grey"))+
  blank_theme+
  theme(axis.text.x=element_blank())+
  theme(legend.position = "none")+
  geom_text(aes(y = value/5 + c(0, cumsum(value)[-length(value)]), 
                label = c("Others","Most\nrepresented\nSpecies")), size=3)


panelB=DistSpecies %>%
  arrange(Freq) %>%
  tail(20) %>%
  mutate(Var1=factor(Var1,Var1)) %>%
  ggplot(aes(x=Var1, y=Freq) ) +
  geom_segment(aes(x=Var1,xend=Var1, y=0, yend=Freq), color="grey") +
  geom_point(size=3, color="#69b3a2") +
  coord_flip() +
  theme(axis.title=element_text(size=10, face="bold"), 
        axis.text.x=element_text(size=8),
        axis.text.y=element_text(size=8, face="italic"),
    panel.grid.minor.y = element_blank(),
    panel.grid.major.y = element_blank(),
    legend.position="none"
  ) +
  xlab("")+
  ylab("Most represented species")


#panel C: Trait Category
DistTraitCategory=as.data.frame(table(donnees$Trait.Category))
View(DistTraitCategory)

#remove "&" and write "Mix" when MorphologyPhysiology or others attached
for (n in 1:nrow(donnees)) {
  x=sub(".*\\ ", "", donnees$Trait.Category[n])
  if (nchar(x)>12) {x="Mix"}
  donnees$Trait.Category2[n]=x
}

DistTraitCategoryUpdated=as.data.frame(table(donnees$Trait.Category2))
View(DistTraitCategoryUpdated)


panelC=DistTraitCategoryUpdated %>%
  arrange(Freq) %>%
  tail(20) %>%
  mutate(Var1=factor(Var1,Var1)) %>%
  ggplot(aes(x=Var1, y=Freq) ) +
  geom_segment(aes(x=Var1,xend=Var1, y=0, yend=Freq), color="grey") +
  geom_point(size=3, color="#69b3a2") +
  coord_flip() +
  theme(axis.title=element_text(size=10, face="bold"), 
        axis.text.x=element_text(size=8),
        axis.text.y=element_text(size=10),
   panel.grid.minor.y = element_blank(),
    panel.grid.major.y = element_blank(),
    legend.position="none"
  ) +
  xlab("")+
  ylab("Trait Category")

#panel D: Taxon Group
donnees$TaxonBGroup[1]="nd"
for (j in 1:nrow(donnees)) {
  if (grepl("Vertebrata",donnees$Taxon.B.Lineage[j])) {donnees$TaxonBGroup[j]="Vertebrates"} else 
    if (grepl("Viridiplantae",donnees$Taxon.B.Lineage[j])) {donnees$TaxonBGroup[j]="Green Plants"} else
      if (grepl("Arthropoda",donnees$Taxon.B.Lineage[j])) {donnees$TaxonBGroup[j]="Arthropods"} else
        if (grepl("Fungi",donnees$Taxon.B.Lineage[j])) {donnees$TaxonBGroup[j]="Fungi"} else
          if (grepl("Nematoda",donnees$Taxon.B.Lineage[j])) {donnees$TaxonBGroup[j]="Nematods"} else
            if (grepl("Plasmodium",donnees$Taxon.B.Lineage[j])) {donnees$TaxonBGroup[j]="Plasmodium"} else
              if (grepl("Mollusca",donnees$Taxon.B.Lineage[j])) {donnees$TaxonBGroup[j]="Molluscs"} else
                if (grepl("Platyhelminthes",donnees$Taxon.B.Lineage[j])) {donnees$TaxonBGroup[j]="Flatworms"} else
                  if (grepl("Oomycetes",donnees$Taxon.B.Lineage[j])) {donnees$TaxonBGroup[j]="Oomycetes"} else
                    if (grepl("Cnidaria",donnees$Taxon.B.Lineage[j])) {donnees$TaxonBGroup[j]="Cnidaria"} else
                    {donnees$TaxonBGroup[j]="Other"}}

nrow(donnees[donnees$TaxonBGroup=="Other",])
#donnees[donnees$Gephe.ID=="GP00001387",]
#donnees$Taxon.B.Lineage[699]
#grepl("Vertebrata",donnees$Taxon.B.Lineage[699])

DistTaxon=as.data.frame(table(donnees$TaxonBGroup))
View(DistTaxon)

panelD=DistTaxon %>%
  arrange(Freq) %>%
  tail(20) %>%
  mutate(Var1=factor(Var1,Var1)) %>%
  ggplot(aes(x=Var1, y=Freq) ) +
  geom_segment(aes(x=Var1,xend=Var1, y=0, yend=Freq), color="grey") +
  geom_point(size=3, color="#69b3a2") +
  coord_flip() +
  theme(axis.title=element_text(size=10, face="bold"), 
        axis.text.x=element_text(size=8),
        axis.text.y=element_text(size=10),
    panel.grid.minor.y = element_blank(),
    panel.grid.major.y = element_blank(),
    legend.position="none"
  ) +
  xlab("")+
  ylab("Taxon groups")


#panel E: Taxonomic Status
DistTaxStatus=as.data.frame(table(donnees$Taxonomic.Status))
View(DistTaxStatus)

panelE=DistTaxStatus %>%
  arrange(Freq) %>%
  tail(20) %>%
  mutate(Var1=factor(Var1,Var1)) %>%
  ggplot(aes(x=Var1, y=Freq) ) +
  geom_segment(aes(x=Var1,xend=Var1, y=0, yend=Freq), color="grey") +
  geom_point(size=3, color="#69b3a2") +
  coord_flip() +
  theme(axis.title=element_text(size=10, face="bold"), 
        axis.text.x=element_text(size=8),
        axis.text.y=element_text(size=10),
    panel.grid.minor.y = element_blank(),
    panel.grid.major.y = element_blank(),
    legend.position="none"
  ) +
  xlab("")+
  ylab("Taxonomic Status")


#panel F: Empirical Evidence
DistExpEvidence=as.data.frame(table(donnees$Empirical.Evidence))
View(DistExpEvidence)

#removes text after &2 and creates a novel column "Experimental.Evidence2"
donnees$Empirical.Evidence[44]
sub("\\ &2.*", "", donnees$Empirical.Evidence[44])
donnees$Empirical.Evidence2=sub("\\ &2.*", "", donnees$Empirical.Evidence)
View(donnees)
DistExpEvidenceUpdated=as.data.frame(table(donnees$Empirical.Evidence2))

panelF=DistExpEvidenceUpdated %>%
  arrange(Freq) %>%
  tail(20) %>%
  mutate(Var1=factor(Var1,Var1)) %>%
  ggplot(aes(x=Var1, y=Freq) ) +
  geom_segment(aes(x=Var1,xend=Var1, y=0, yend=Freq), color="grey") +
  geom_point(size=3, color="#69b3a2") +
  coord_flip() +
  theme(axis.title=element_text(size=10, face="bold"), 
        axis.text.x=element_text(size=8),
        axis.text.y=element_text(size=10),
    panel.grid.minor.y = element_blank(),
    panel.grid.major.y = element_blank(),
    legend.position="none"
  ) +
  xlab("")+
  ylab("Experimental Evidence")


#panel G: Molecular Type
DistMolType=as.data.frame(table(donnees$Molecular.Type))
View(DistMolType)

#removes text after &2 and creates a novel column "Molecular.Type2"
donnees$Molecular.Type2=sub("\\ &2.*", "", donnees$Molecular.Type)
View(donnees)
DistMolTypeUpdated=as.data.frame(table(donnees$Molecular.Type2))

panelG=DistMolTypeUpdated %>%
  arrange(Freq) %>%
  tail(20) %>%
  mutate(Var1=factor(Var1,Var1)) %>%
  ggplot(aes(x=Var1, y=Freq) ) +
  geom_segment(aes(x=Var1,xend=Var1, y=0, yend=Freq), color="grey") +
  geom_point(size=3, color="#69b3a2") +
  coord_flip() +
  theme(axis.title=element_text(size=10, face="bold"), 
        axis.text.x=element_text(size=8),
        axis.text.y=element_text(size=10),
    panel.grid.minor.y = element_blank(),
    panel.grid.major.y = element_blank(),
    legend.position="none"
  ) +
  xlab("")+
  ylab("Molecular Type")


#panel H: Aberration Type
DistAberType=as.data.frame(table(donnees$Aberration.Type))
View(DistAberType)

#removes text after &2 and creates a novel column "Aberration.Type2"
donnees$Aberration.Type2=sub("\\ &2.*", "", donnees$Aberration.Type)
View(donnees)
DistAberTypeUpdated=as.data.frame(table(donnees$Aberration.Type2))

panelH=DistAberTypeUpdated %>%
  arrange(Freq) %>%
  tail(20) %>%
  mutate(Var1=factor(Var1,Var1)) %>%
  ggplot(aes(x=Var1, y=Freq) ) +
  geom_segment(aes(x=Var1,xend=Var1, y=0, yend=Freq), color="grey") +
  geom_point(size=3, color="#69b3a2") +
  coord_flip() +
  theme(axis.title=element_text(size=10, face="bold"), 
        axis.text.x=element_text(size=8),
        axis.text.y=element_text(size=10),
    panel.grid.minor.y = element_blank(),
    panel.grid.major.y = element_blank(),
    legend.position="none"
  ) +
  xlab("")+
  ylab("Aberration Type")


fig=plot_grid(panelA, panelB, panelC, panelD, panelE, panelF, panelG, panelH,
          labels = c("A","B","C","D","E","F","G","H"),
          ncol = 2, nrow = 4,rel_heights = c(2, 1, 1, 1),align = "v")

ggdraw() +
  draw_plot(fig, x = 0, y = 0, width = 1, height = 1) +
  draw_plot(PieTrait, x = .35, y = .7, width = .12, height = .12)+
  draw_plot(PieSpecies, x = .85, y = .7, width = .12, height = .12)


#Other statistics mentioned in the manuscript
DistGenes=as.data.frame(table(donnees$Gene.Gephebase))
nrow(DistGenes)
#more than 960 distinct genes

prop.table(table(donnees$Trait.Category2))
#physiological traits represent 67% of the entries, morphological traits 31%, behavioral traits 1% and mixed morphological/physiological/behavioral traits 1%

View(prop.table(table(donnees$Trait2)))
#The most represented traits are Xenobiotic Resistance (21% of the entries) and Coloration (18%)

View(prop.table(table(donnees$TaxonBGroup)))
#The most represented taxa are Vertebrates (40% of the entries), Green Plants (30%) and Arthropods (17%)

View(prop.table(table(donnees$Taxonomic.Status)))
#Most data correspond to intraspecific changes (48% of the entries) and domesticated cases (30%) 
#whereas interspecific cases correspond to 10% of the entries

View(prop.table(table(donnees$Empirical.Evidence2)))
#The three categories of Experimental Evidence are relatively well-distributed among entries

View(prop.table(table(donnees$Molecular.Type2)))
#Gephebase contains a higher number of coding mutations (63% of the entries) compared to cis-regulatory changes (18% of the entries,

View(prop.table(table(donnees$Aberration.Type2)))
#23% of entries with Aberration Type “Unknown”
#most mapped mutations are single nucleotide changes (47%) and indels (26%)
