# Supplementary material for: Gephebase, a database of genotype–phenotype relationships for natural and domesticated variation in Eukaryotes
Source: Nucleic Acids Res. 2019 Sep 23;48(D1):D696–703. doi: 10.1093/nar/gkz796 (PMC6943045; doi:10.1093/nar/gkz796)
Supplement: gkz796_Supplemental_Files [file gkz796_supplemental_files.zip › TabS1-Gephebase-entries-2019-08-21-all.csv]

Gephe ID	Gene-Gephebase	Username	Generic Gene Name	UniProtKB_ID	UniProtKB_Species	String	Sequence Similarities	Synonyms	GO Molecular	GO Cellular	GO Biological	GenBankID	Trait Category	Trait	State A	State B	Taxon A ID	Latin Name A	Common Name A	Rank A	Taxon A Lineage	A=Infraspecies	Taxon A Description	Taxon B ID	Latin Name B	Common Name B	Rank B	Taxon B Lineage	B=Infraspecies	Taxon B Description	Ancestral State	Taxonomic Status	Empirical Evidence	Molecular Details	Molecular Type	Presumptive Null	SNP Coding Change	Codon-Taxon-A	Codon-Position	Codon-TaxonB	AminoAcid-Taxon A	AA-Position	AminoAcid-Taxon B	Aberration Type	Aberration Size	Reference Title	Reference Abstract	Publication Year	Main PMID
GP00000001	18-wheeler	Martin	18w	A1ZBR2	Drosophila melanogaster	7227.FBpp0085620	Belongs to the Toll-like receptor family.	18-w;18-wheeler;18W;CG8896;CT25100;Dmel\CG8896;l(2)00053;tlr;toll;Toll-2;Dmel_CG8896	GO:0004888	GO:0016021;GO:0005886	GO:0009653;GO:0019731;GO:0003401;GO:0007155;GO:0060026;GO:0006952;GO:0030703;GO:0048598;GO:0006955;GO:0045087;GO:0007275;GO:0007297;GO:0007165;GO:0007419	AE013599	Physiology	Pathogen resistance	Drosophila melanogaster	Drosophila melanogaster	7227	Drosophila melanogaster	fruit fly	species	cellular organisms; Eukaryota; Opisthokonta; Metazoa; Eumetazoa; Bilateria; Protostomia; Ecdysozoa; Panarthropoda; Arthropoda; Mandibulata; Pancrustacea; Hexapoda; Insecta; Dicondylia; Pterygota; Neoptera; Holometabola; Diptera; Brachycera; Muscomorpha; Eremoneura; Cyclorrhapha; Schizophora; Acalyptratae; Ephydroidea; Drosophilidae; Drosophilinae; Drosophilini; Drosophila; Sophophora; melanogaste…	0		7227	Drosophila melanogaster	fruit fly	species	cellular organisms; Eukaryota; Opisthokonta; Metazoa; Eumetazoa; Bilateria; Protostomia; Ecdysozoa; Panarthropoda; Arthropoda; Mandibulata; Pancrustacea; Hexapoda; Insecta; Dicondylia; Pterygota; Neoptera; Holometabola; Diptera; Brachycera; Muscomorpha; Eremoneura; Cyclorrhapha; Schizophora; Acalyptratae; Ephydroidea; Drosophilidae; Drosophilinae; Drosophilini; Drosophila; Sophophora; melanogaste…	0		Data not curated	Intraspecific	Candidate Gene	unknown	Unknown	Unknown								Unknown		Genetic variation in Drosophila melanogaster resistance to infection: a comparison across bacteria.	Insects use a generalized immune response to combat bacterial infection. We have previously noted that natural populations of D. melanogaster harbor substantial genetic variation for antibacterial immunocompetence and that much of this variation can be mapped to genes that are known to play direct roles in immunity. It was not known; however; whether the phenotypic effects of variation in these g…	2006	16888344.1
GP00000002	ABCA2	Martin	ABCA2	A0A0S0G7V0	Helicoverpa armigera				GO:0005524;GO:0042626	GO:0016021			Physiology	Xenobiotic resistance (insecticide; Bt Cry2Ab toxin)	Helicoverpa armigera - Bt-Cry2Ab susceptible	Helicoverpa armigera - Bt-Cry2Ab resistant	29058	Helicoverpa armigera	cotton bollworm	species	cellular organisms; Eukaryota; Opisthokonta; Metazoa; Eumetazoa; Bilateria; Protostomia; Ecdysozoa; Panarthropoda; Arthropoda; Mandibulata; Pancrustacea; Hexapoda; Insecta; Dicondylia; Pterygota; Neoptera; Holometabola; Amphiesmenoptera; Lepidoptera; Glossata; Neolepidoptera; Heteroneura; Ditrysia; Obtectomera; Noctuoidea; Noctuidae; Heliothinae; Helicoverpa	0		29058	Helicoverpa armigera	cotton bollworm	species	cellular organisms; Eukaryota; Opisthokonta; Metazoa; Eumetazoa; Bilateria; Protostomia; Ecdysozoa; Panarthropoda; Arthropoda; Mandibulata; Pancrustacea; Hexapoda; Insecta; Dicondylia; Pterygota; Neoptera; Holometabola; Amphiesmenoptera; Lepidoptera; Glossata; Neolepidoptera; Heteroneura; Ditrysia; Obtectomera; Noctuoidea; Noctuidae; Heliothinae; Helicoverpa	0		Taxon A	Intraspecific	Linkage Mapping	65bp indel in exon16 inducing a frameshift	Coding	Yes								Indel	10-99 bp	Insect Resistance to Bacillus thuringiensis Toxin Cry2Ab Is Conferred by Mutations in an ABC Transporter Subfamily A Protein.	The use of conventional chemical insecticides and bacterial toxins to control lepidopteran pests of global agriculture has imposed significant selection pressure leading to the rapid evolution of insecticide resistance. Transgenic crops (e.g.; cotton) expressing the Bt Cry toxins are now used world wide to control these pests; including the highly polyphagous and invasive cotton bollworm Helicove…	2015	26583651.1
GP00000003	ABCA2	Martin	ABCA2	A0A0S0G7V0	Helicoverpa armigera				GO:0005524;GO:0042626	GO:0016021			Physiology	Xenobiotic resistance (insecticide; Bt Cry2Ab toxin)	Helicoverpa armigera - Bt-Cry2Ab susceptible	Helicoverpa armigera - Bt-Cry2Ab resistant	29058	Helicoverpa armigera	cotton bollworm	species	cellular organisms; Eukaryota; Opisthokonta; Metazoa; Eumetazoa; Bilateria; Protostomia; Ecdysozoa; Panarthropoda; Arthropoda; Mandibulata; Pancrustacea; Hexapoda; Insecta; Dicondylia; Pterygota; Neoptera; Holometabola; Amphiesmenoptera; Lepidoptera; Glossata; Neolepidoptera; Heteroneura; Ditrysia; Obtectomera; Noctuoidea; Noctuidae; Heliothinae; Helicoverpa	0		29058	Helicoverpa armigera	cotton bollworm	species	cellular organisms; Eukaryota; Opisthokonta; Metazoa; Eumetazoa; Bilateria; Protostomia; Ecdysozoa; Panarthropoda; Arthropoda; Mandibulata; Pancrustacea; Hexapoda; Insecta; Dicondylia; Pterygota; Neoptera; Holometabola; Amphiesmenoptera; Lepidoptera; Glossata; Neolepidoptera; Heteroneura; Ditrysia; Obtectomera; Noctuoidea; Noctuidae; Heliothinae; Helicoverpa	0		Taxon A	Intraspecific	Candidate Gene	5bp deletion inducing a frameshift	Coding	Yes								Deletion	1-9 bp	Insect Resistance to Bacillus thuringiensis Toxin Cry2Ab Is Conferred by Mutations in an ABC Transporter Subfamily A Protein.	The use of conventional chemical insecticides and bacterial toxins to control lepidopteran pests of global agriculture has imposed significant selection pressure leading to the rapid evolution of insecticide resistance. Transgenic crops (e.g.; cotton) expressing the Bt Cry toxins are now used world wide to control these pests; including the highly polyphagous and invasive cotton bollworm Helicove…	2015	26583651.1
GP00000004	ABCA2	Martin	ABCA2	A0A0S0G7V0	Helicoverpa armigera				GO:0005524;GO:0042626	GO:0016021			Physiology	Xenobiotic resistance (insecticide; Bt Cry2Ab toxin)	Helicoverpa armigera - Bt-Cry2Ab susceptible	Helicoverpa armigera - Bt-Cry2Ab resistant	29058	Helicoverpa armigera	cotton bollworm	species	cellular organisms; Eukaryota; Opisthokonta; Metazoa; Eumetazoa; Bilateria; Protostomia; Ecdysozoa; Panarthropoda; Arthropoda; Mandibulata; Pancrustacea; Hexapoda; Insecta; Dicondylia; Pterygota; Neoptera; Holometabola; Amphiesmenoptera; Lepidoptera; Glossata; Neolepidoptera; Heteroneura; Ditrysia; Obtectomera; Noctuoidea; Noctuidae; Heliothinae; Helicoverpa	0		29058	Helicoverpa armigera	cotton bollworm	species	cellular organisms; Eukaryota; Opisthokonta; Metazoa; Eumetazoa; Bilateria; Protostomia; Ecdysozoa; Panarthropoda; Arthropoda; Mandibulata; Pancrustacea; Hexapoda; Insecta; Dicondylia; Pterygota; Neoptera; Holometabola; Amphiesmenoptera; Lepidoptera; Glossata; Neolepidoptera; Heteroneura; Ditrysia; Obtectomera; Noctuoidea; Noctuidae; Heliothinae; Helicoverpa	0		Taxon A	Intraspecific	Candidate Gene	5bp (GAATA) nucleotide duplication inducing a frameshift	Coding	Yes								Insertion	1-9 bp	Insect Resistance to Bacillus thuringiensis Toxin Cry2Ab Is Conferred by Mutations in an ABC Transporter Subfamily A Protein.	The use of conventional chemical insecticides and bacterial toxins to control lepidopteran pests of global agriculture has imposed significant selection pressure leading to the rapid evolution of insecticide resistance. Transgenic crops (e.g.; cotton) expressing the Bt Cry toxins are now used world wide to control these pests; including the highly polyphagous and invasive cotton bollworm Helicove…	2015	26583651.1
GP00000006	ABCB1	Martin	ABCB1	Q9ZR72	Arabidopsis thaliana	3702.AT2G36910.1	Belongs to the ABC transporter superfamily. ABCB family. Multidrug resistance exporter (TC 3.A.1.201) subfamily.	ARABIDOPSIS THALIANA P GLYCOPROTEIN1;ATP binding cassette subfamily B1;ATP-binding cassette B1;ATPGP1;P-GLYCOPROTEIN 1;PGP1;T1J8.9;T1J8_9;MDR1;At2g36910	GO:0005524;GO:0042626;GO:0010329;GO:0010328	GO:0016021;GO:0005886;GO:0009506	GO:0043481;GO:0010315;GO:0009926;GO:0009734;GO:0009640;GO:0009958;GO:0008361;GO:0009733;GO:0009637;GO:0009624;GO:0009639;GO:0048443		Morphology	Plant size (dwarfism)	Cenchrus americanus - tall	Cenchrus americanus - dwarf	4543	Cenchrus americanus		species	cellular organisms; Eukaryota; Viridiplantae; Streptophyta; Streptophytina; Embryophyta; Tracheophyta; Euphyllophyta; Spermatophyta; Magnoliophyta; Mesangiospermae; Liliopsida; Petrosaviidae; commelinids; Poales; Poaceae; PACMAD clade; Panicoideae; Panicodae; Paniceae; Cenchrinae; Cenchrus	0		4543	Cenchrus americanus		species	cellular organisms; Eukaryota; Viridiplantae; Streptophyta; Streptophytina; Embryophyta; Tracheophyta; Euphyllophyta; Spermatophyta; Magnoliophyta; Mesangiospermae; Liliopsida; Petrosaviidae; commelinids; Poales; Poaceae; PACMAD clade; Panicoideae; Panicodae; Paniceae; Cenchrinae; Cenchrus	0		Data not curated	Domesticated	Linkage Mapping	unknown	Unknown	Unknown								Unknown		Fine-mapping and identification of a candidate gene underlying the d2 dwarfing phenotype in pearl millet; Cenchrus americanus (L.) Morrone.	Pearl millet is one of the most important subsistence crops grown in India and sub-Saharan Africa. In many cereal crops; reduced height is a key trait for enhancing yield; and dwarf mutants have been extensively used in breeding to reduce yield loss due to lodging under intense management. In pearl millet; the recessive d2 dwarfing gene has been deployed widely in commercial germplasm grown in In…	2013	23450459.1
GP00000007	ABCB1	Martin	ABCB1	Q9ZR72	Arabidopsis thaliana	3702.AT2G36910.1	Belongs to the ABC transporter superfamily. ABCB family. Multidrug resistance exporter (TC 3.A.1.201) subfamily.	ARABIDOPSIS THALIANA P GLYCOPROTEIN1;ATP binding cassette subfamily B1;ATP-binding cassette B1;ATPGP1;P-GLYCOPROTEIN 1;PGP1;T1J8.9;T1J8_9;MDR1;At2g36910	GO:0005524;GO:0042626;GO:0010329;GO:0010328	GO:0016021;GO:0005886;GO:0009506	GO:0043481;GO:0010315;GO:0009926;GO:0009734;GO:0009640;GO:0009958;GO:0008361;GO:0009733;GO:0009637;GO:0009624;GO:0009639;GO:0048443		Morphology	Plant size (dwarfism)	Sorghum bicolor	Sorghum bicolor - dw3 dwarf mutant	4558	Sorghum bicolor	sorghum	species	cellular organisms; Eukaryota; Viridiplantae; Streptophyta; Streptophytina; Embryophyta; Tracheophyta; Euphyllophyta; Spermatophyta; Magnoliophyta; Mesangiospermae; Liliopsida; Petrosaviidae; commelinids; Poales; Poaceae; PACMAD clade; Panicoideae; Andropogonodae; Andropogoneae; Sorghinae; Sorghum	1	Sorghum bicolor	4558	Sorghum bicolor	sorghum	species	cellular organisms; Eukaryota; Viridiplantae; Streptophyta; Streptophytina; Embryophyta; Tracheophyta; Euphyllophyta; Spermatophyta; Magnoliophyta; Mesangiospermae; Liliopsida; Petrosaviidae; commelinids; Poales; Poaceae; PACMAD clade; Panicoideae; Andropogonodae; Andropogoneae; Sorghinae; Sorghum	1	Sorghum bicolor - dw3 dwarf mutant	Data not curated	Domesticated	Candidate Gene	882bp direct duplication in exon 5 of the dw3 allele driving loss-of-function	Coding	Yes								Insertion	100-999 bp	Loss of an MDR transporter in compact stalks of maize br2 and sorghum dw3 mutants.	Agriculturally advantageous reduction in plant height is usually achieved by blocking the action or production of gibberellins. Here; we describe a different dwarfing mechanism found in maize brachytic2 (br2) mutants characterized by compact lower stalk internodes. The height reduction in these plants results from the loss of a P-glycoprotein that modulates polar auxin transport in the maize stal…	2003	14526073.1
GP00000008	Abcb4	Martin	Abcb4	P21440	Mus musculus	10090.ENSMUSP00000003717	Belongs to the ABC transporter superfamily. ABCB family. Multidrug resistance exporter (TC 3.A.1.201) subfamily.	Mdr2;Pgy2;Pgy-2;mdr-2	GO:0005524;GO:0042626;GO:0008525;GO:0090554	GO:0016021;GO:0005886;GO:0015629;GO:0016324;GO:0030136;GO:0005737;GO:0005829;GO:0005925;GO:0000139;GO:0046581;GO:0016020;GO:0045121;GO:0005654	GO:0032782;GO:1903413;GO:0055088;GO:0045332;GO:0032376;GO:0061092;GO:2001140;GO:1901557	XP_014594494	Physiology	Biliary Phospholipid Level (low)	Other mammals	Cavia porcellus	40674	Mammalia	mammals	class	cellular organisms; Eukaryota; Opisthokonta; Metazoa; Eumetazoa; Bilateria; Deuterostomia; Chordata; Craniata; Vertebrata; Gnathostomata; Teleostomi; Euteleostomi; Sarcopterygii; Dipnotetrapodomorpha; Tetrapoda; Amniota	0		10141	Cavia porcellus	domestic guinea pig	species	cellular organisms; Eukaryota; Opisthokonta; Metazoa; Eumetazoa; Bilateria; Deuterostomia; Chordata; Craniata; Vertebrata; Gnathostomata; Teleostomi; Euteleostomi; Sarcopterygii; Dipnotetrapodomorpha; Tetrapoda; Amniota; Mammalia; Theria; Eutheria; Boreoeutheria; Euarchontoglires; Glires; Rodentia; Hystricomorpha; Caviidae; Cavia	0		Data not curated	Intergeneric or Higher	Association Mapping	pseudogenization	Coding	Yes								Unknown		A "forward genomics" approach links genotype to phenotype using independent phenotypic losses among related species.	Genotype-phenotype mapping is hampered by countless genomic changes between species. We introduce a computational "forward genomics" strategy that-given only an independently lost phenotype and whole genomes-matches genomic and phenotypic loss patterns to associate specific genomic regions with this phenotype. We conducted genome-wide screens for two metabolic phenotypes. First; our approach corr…	2012	23022484.1
GP00000009	Abcb4	Martin	Abcb4	P21440	Mus musculus	10090.ENSMUSP00000003717	Belongs to the ABC transporter superfamily. ABCB family. Multidrug resistance exporter (TC 3.A.1.201) subfamily.	Mdr2;Pgy2;Pgy-2;mdr-2	GO:0005524;GO:0042626;GO:0008525;GO:0090554	GO:0016021;GO:0005886;GO:0015629;GO:0016324;GO:0030136;GO:0005737;GO:0005829;GO:0005925;GO:0000139;GO:0046581;GO:0016020;GO:0045121;GO:0005654	GO:0032782;GO:1903413;GO:0055088;GO:0045332;GO:0032376;GO:0061092;GO:2001140;GO:1901557	XP_014594494	Physiology	Biliary Phospholipid Level (low)	Other mammals	Equus caballus	40674	Mammalia	mammals	class	cellular organisms; Eukaryota; Opisthokonta; Metazoa; Eumetazoa; Bilateria; Deuterostomia; Chordata; Craniata; Vertebrata; Gnathostomata; Teleostomi; Euteleostomi; Sarcopterygii; Dipnotetrapodomorpha; Tetrapoda; Amniota	0		9796	Equus caballus	horse	species	cellular organisms; Eukaryota; Opisthokonta; Metazoa; Eumetazoa; Bilateria; Deuterostomia; Chordata; Craniata; Vertebrata; Gnathostomata; Teleostomi; Euteleostomi; Sarcopterygii; Dipnotetrapodomorpha; Tetrapoda; Amniota; Mammalia; Theria; Eutheria; Boreoeutheria; Laurasiatheria; Perissodactyla; Equidae; Equus; Equus	0		Data not curated	Intergeneric or Higher	Association Mapping	pseudogenization	Coding	Yes								Unknown		A "forward genomics" approach links genotype to phenotype using independent phenotypic losses among related species.	Genotype-phenotype mapping is hampered by countless genomic changes between species. We introduce a computational "forward genomics" strategy that-given only an independently lost phenotype and whole genomes-matches genomic and phenotypic loss patterns to associate specific genomic regions with this phenotype. We conducted genome-wide screens for two metabolic phenotypes. First; our approach corr…	2012	23022484.1
GP00000010	ABCC11	Martin	ABCC11	Q96J66	Homo sapiens	9606.ENSP00000349017	Belongs to the ABC transporter superfamily. ABCC family. Conjugate transporter (TC 3.A.1.208) subfamily.	WW;EWWD;MRP8	GO:0005524;GO:0042626;GO:0043225;GO:0008514;GO:0015216	GO:0005886;GO:0016020;GO:0030659;GO:0070062;GO:0005887;GO:0005774	GO:0015711;GO:0015865;GO:0055085	AF367202	Physiology	Apocrine secretion (ear wax type ; axillary odor)	Homo sapiens - wet earwax	Homo sapiens - dry earwax	9606	Homo sapiens	human	species	cellular organisms; Eukaryota; Opisthokonta; Metazoa; Eumetazoa; Bilateria; Deuterostomia; Chordata; Craniata; Vertebrata; Gnathostomata; Teleostomi; Euteleostomi; Sarcopterygii; Dipnotetrapodomorpha; Tetrapoda; Amniota; Mammalia; Theria; Eutheria; Boreoeutheria; Euarchontoglires; Primates; Haplorrhini; Simiiformes; Catarrhini; Hominoidea; Hominidae; Homininae; Homo	0		9606	Homo sapiens	human	species	cellular organisms; Eukaryota; Opisthokonta; Metazoa; Eumetazoa; Bilateria; Deuterostomia; Chordata; Craniata; Vertebrata; Gnathostomata; Teleostomi; Euteleostomi; Sarcopterygii; Dipnotetrapodomorpha; Tetrapoda; Amniota; Mammalia; Theria; Eutheria; Boreoeutheria; Euarchontoglires; Primates; Haplorrhini; Simiiformes; Catarrhini; Hominoidea; Hominidae; Homininae; Homo	0		Data not curated	Intraspecific	Association Mapping	1 a.a. polymorphism considered best candidate - c.538G>A - G180R in the ATP-binding cassette	Coding	No	Nonsynonymous							SNP		A SNP in the ABCC11 gene is the determinant of human earwax type.	Human earwax consists of wet and dry types. Dry earwax is frequent in East Asians; whereas wet earwax is common in other populations. Here we show that a SNP; 538G --> A (rs17822931); in the ABCC11 gene is responsible for determination of earwax type. The AA genotype corresponds to dry earwax; and GA and GG to wet type. A 27-bp deletion in ABCC11 exon 29 was also found in a few individuals of Asi…	2006	16444273.1
GP00000011	ABCC2	Martin	ABCC2	A0A0E3ZDK3	Plutella xylostella				GO:0005524;GO:0042626	GO:0016021			Physiology	Xenobiotic resistance (insecticide)	Bombyx mori - Bt susceptible strains	Bombyx mori - Bt resistant strains	7091	Bombyx mori	domestic silkworm	species	cellular organisms; Eukaryota; Opisthokonta; Metazoa; Eumetazoa; Bilateria; Protostomia; Ecdysozoa; Panarthropoda; Arthropoda; Mandibulata; Pancrustacea; Hexapoda; Insecta; Dicondylia; Pterygota; Neoptera; Holometabola; Amphiesmenoptera; Lepidoptera; Glossata; Neolepidoptera; Heteroneura; Ditrysia; Obtectomera; Bombycoidea; Bombycidae; Bombycinae; Bombyx	1	Bombyx mori - Bt susceptible strains	7091	Bombyx mori	domestic silkworm	species	cellular organisms; Eukaryota; Opisthokonta; Metazoa; Eumetazoa; Bilateria; Protostomia; Ecdysozoa; Panarthropoda; Arthropoda; Mandibulata; Pancrustacea; Hexapoda; Insecta; Dicondylia; Pterygota; Neoptera; Holometabola; Amphiesmenoptera; Lepidoptera; Glossata; Neolepidoptera; Heteroneura; Ditrysia; Obtectomera; Bombycoidea; Bombycidae; Bombycinae; Bombyx	1	Bombyx mori - Bt resistant strains	Taxon A	Domesticated	Linkage Mapping	1a.a. insertion at codon 234 (Tyr)	Coding	No								Insertion	1-9 bp	Single amino acid mutation in an ATP-binding cassette transporter gene causes resistance to Bt toxin Cry1Ab in the silkworm; Bombyx mori.	Bt toxins derived from the arthropod bacterial pathogen Bacillus thuringiensis are widely used for insect control as insecticides or in transgenic crops. Bt resistance has been found in field populations of several lepidopteran pests and in laboratory strains selected with Bt toxin. Widespread planting of crops expressing Bt toxins has raised concerns about the potential increase of resistance mu…	2012	22635270.1
GP00000012	ABCC2	Martin	ABCC2	A0A0E3ZDK3	Plutella xylostella				GO:0005524;GO:0042626	GO:0016021		ADH16740	Physiology	Xenobiotic resistance (insecticide)	Heliothis virescens - Bt susceptible	Heliothis virescens - Bt resistant	7102	Heliothis virescens	tobacco budworm	species	cellular organisms; Eukaryota; Opisthokonta; Metazoa; Eumetazoa; Bilateria; Protostomia; Ecdysozoa; Panarthropoda; Arthropoda; Mandibulata; Pancrustacea; Hexapoda; Insecta; Dicondylia; Pterygota; Neoptera; Holometabola; Amphiesmenoptera; Lepidoptera; Glossata; Neolepidoptera; Heteroneura; Ditrysia; Obtectomera; Noctuoidea; Noctuidae; Heliothinae; Heliothis	0		7102	Heliothis virescens	tobacco budworm	species	cellular organisms; Eukaryota; Opisthokonta; Metazoa; Eumetazoa; Bilateria; Protostomia; Ecdysozoa; Panarthropoda; Arthropoda; Mandibulata; Pancrustacea; Hexapoda; Insecta; Dicondylia; Pterygota; Neoptera; Holometabola; Amphiesmenoptera; Lepidoptera; Glossata; Neolepidoptera; Heteroneura; Ditrysia; Obtectomera; Noctuoidea; Noctuidae; Heliothinae; Heliothis	0		Taxon A	Intraspecific	Linkage Mapping	22bp deletion	Coding	Yes								Deletion	10-99 bp	An ABC transporter mutation is correlated with insect resistance to Bacillus thuringiensis Cry1Ac toxin.	Transgenic crops producing insecticidal toxins from Bacillus thuringiensis (Bt) are commercially successful in reducing pest damage; yet knowledge of resistance mechanisms that threaten their sustainability is incomplete. Insect resistance to the pore-forming Cry1Ac toxin is correlated with the loss of high-affinity; irreversible binding to the mid-gut membrane; but the genetic factors responsibl…	2010	21187898.1
GP00000013	ABCC2	Martin	ABCC2	A0A0E3ZDK3	Plutella xylostella				GO:0005524;GO:0042626	GO:0016021		KM245561	Physiology	Xenobiotic resistance (insecticide)	Plutella xylostella -Bt susceptible	Plutella xylostella -Bt resistant	51655	Plutella xylostella	diamondback moth	species	cellular organisms; Eukaryota; Opisthokonta; Metazoa; Eumetazoa; Bilateria; Protostomia; Ecdysozoa; Panarthropoda; Arthropoda; Mandibulata; Pancrustacea; Hexapoda; Insecta; Dicondylia; Pterygota; Neoptera; Holometabola; Amphiesmenoptera; Lepidoptera; Glossata; Neolepidoptera; Heteroneura; Ditrysia; Yponomeutoidea; Plutellidae; Plutella	0		51655	Plutella xylostella	diamondback moth	species	cellular organisms; Eukaryota; Opisthokonta; Metazoa; Eumetazoa; Bilateria; Protostomia; Ecdysozoa; Panarthropoda; Arthropoda; Mandibulata; Pancrustacea; Hexapoda; Insecta; Dicondylia; Pterygota; Neoptera; Holometabola; Amphiesmenoptera; Lepidoptera; Glossata; Neolepidoptera; Heteroneura; Ditrysia; Yponomeutoidea; Plutellidae; Plutella	0		Taxon A	Intraspecific	Linkage Mapping	30bp deletion	Coding	Yes								Deletion	10-99 bp	Parallel evolution of Bacillus thuringiensis toxin resistance in lepidoptera.	Despite the prominent and worldwide use of Bacillus thuringiensis (Bt) insecticidal toxins in agriculture; knowledge of the mechanism by which they kill pests remains incomplete. Here we report genetic mapping of a membrane transporter (ABCC2) to a locus controlling Bt Cry1Ac toxin resistance in two lepidopterans; implying that this protein plays a critical role in Bt function.	2011	21840855.1
GP00000014	ABCC2	Martin	ABCC2	A0A0E3ZDK3	Plutella xylostella				GO:0005524;GO:0042626	GO:0016021		AEI27595	Physiology	Xenobiotic resistance (insecticide)	Trichoplusia ni -Bt susceptible	Trichoplusia ni -Bt resistant	7111	Trichoplusia ni	cabbage looper	species	cellular organisms; Eukaryota; Opisthokonta; Metazoa; Eumetazoa; Bilateria; Protostomia; Ecdysozoa; Panarthropoda; Arthropoda; Mandibulata; Pancrustacea; Hexapoda; Insecta; Dicondylia; Pterygota; Neoptera; Holometabola; Amphiesmenoptera; Lepidoptera; Glossata; Neolepidoptera; Heteroneura; Ditrysia; Obtectomera; Noctuoidea; Noctuidae; Plusiinae; Trichoplusia	0		7111	Trichoplusia ni	cabbage looper	species	cellular organisms; Eukaryota; Opisthokonta; Metazoa; Eumetazoa; Bilateria; Protostomia; Ecdysozoa; Panarthropoda; Arthropoda; Mandibulata; Pancrustacea; Hexapoda; Insecta; Dicondylia; Pterygota; Neoptera; Holometabola; Amphiesmenoptera; Lepidoptera; Glossata; Neolepidoptera; Heteroneura; Ditrysia; Obtectomera; Noctuoidea; Noctuidae; Plusiinae; Trichoplusia	0		Taxon A	Intraspecific	Linkage Mapping	Not identified	Unknown	Unknown								Unknown		Parallel evolution of Bacillus thuringiensis toxin resistance in lepidoptera.	Despite the prominent and worldwide use of Bacillus thuringiensis (Bt) insecticidal toxins in agriculture; knowledge of the mechanism by which they kill pests remains incomplete. Here we report genetic mapping of a membrane transporter (ABCC2) to a locus controlling Bt Cry1Ac toxin resistance in two lepidopterans; implying that this protein plays a critical role in Bt function.	2011	21840855.1
GP00000015	ABCG2	Martin	Abcg2	Q7TMS5	Mus musculus	10090.ENSMUSP00000031822	Belongs to the ABC transporter superfamily. ABCG family. Eye pigment precursor importer (TC 3.A.1.204) subfamily.	MXR;ABCP;BCRP;MXR1;ABC15;Bcrp1;AI428558;Abcp	GO:0005524;GO:0042626;GO:0008092;GO:0015238;GO:0042802;GO:0046983;GO:0042803;GO:0008559	GO:0016021;GO:0005886;GO:0016324;GO:0016020;GO:0031966;GO:0005634;GO:0043235	GO:0055085;GO:0033344;GO:0046618;GO:0015893;GO:0060136;GO:0019389;GO:1904479;GO:0046415;GO:0015747	AFH35515	Physiology	Milk yield	Bos bovis	Bos bovis	9913	Bos taurus	cattle	species	cellular organisms; Eukaryota; Opisthokonta; Metazoa; Eumetazoa; Bilateria; Deuterostomia; Chordata; Craniata; Vertebrata; Gnathostomata; Teleostomi; Euteleostomi; Sarcopterygii; Dipnotetrapodomorpha; Tetrapoda; Amniota; Mammalia; Theria; Eutheria; Boreoeutheria; Laurasiatheria; Cetartiodactyla; Ruminantia; Pecora; Bovidae; Bovinae; Bos	0		9913	Bos taurus	cattle	species	cellular organisms; Eukaryota; Opisthokonta; Metazoa; Eumetazoa; Bilateria; Deuterostomia; Chordata; Craniata; Vertebrata; Gnathostomata; Teleostomi; Euteleostomi; Sarcopterygii; Dipnotetrapodomorpha; Tetrapoda; Amniota; Mammalia; Theria; Eutheria; Boreoeutheria; Laurasiatheria; Cetartiodactyla; Ruminantia; Pecora; Bovidae; Bovinae; Bos	0		Data not curated	Domesticated	Linkage Mapping	Tyr581Ser	Coding	No	Nonsynonymous							SNP		Identification of a missense mutation in the bovine ABCG2 gene with a major effect on the QTL on chromosome 6 affecting milk yield and composition in Holstein cattle.	We previously localized a quantitative trait locus (QTL) on chromosome 6 affecting milk fat and protein concentration to a 4-cM confidence interval; centered on the microsatellite BM143. We characterized the genes and sequence variation in this region and identified common haplotypes spanning five polymorphic sites in the genes IBSP; SPP1; PKD2; and ABCG2 for two sires heterozygous for this QTL. …	2005	15998908.1
GP00000016	ABCG2	Martin	Abcg2	Q7TMS5	Mus musculus	10090.ENSMUSP00000031822	Belongs to the ABC transporter superfamily. ABCG family. Eye pigment precursor importer (TC 3.A.1.204) subfamily.	MXR;ABCP;BCRP;MXR1;ABC15;Bcrp1;AI428558;Abcp	GO:0005524;GO:0042626;GO:0008092;GO:0015238;GO:0042802;GO:0046983;GO:0042803;GO:0008559	GO:0016021;GO:0005886;GO:0016324;GO:0016020;GO:0031966;GO:0005634;GO:0043235	GO:0055085;GO:0033344;GO:0046618;GO:0015893;GO:0060136;GO:0019389;GO:1904479;GO:0046415;GO:0015747	NP_001072125	Physiology	Milk yield	Ovis aries	Ovis aries - Spanish Churra	9940	Ovis aries	sheep	species	cellular organisms; Eukaryota; Opisthokonta; Metazoa; Eumetazoa; Bilateria; Deuterostomia; Chordata; Craniata; Vertebrata; Gnathostomata; Teleostomi; Euteleostomi; Sarcopterygii; Dipnotetrapodomorpha; Tetrapoda; Amniota; Mammalia; Theria; Eutheria; Boreoeutheria; Laurasiatheria; Cetartiodactyla; Ruminantia; Pecora; Bovidae; Caprinae; Ovis	1	Ovis aries	9940	Ovis aries	sheep	species	cellular organisms; Eukaryota; Opisthokonta; Metazoa; Eumetazoa; Bilateria; Deuterostomia; Chordata; Craniata; Vertebrata; Gnathostomata; Teleostomi; Euteleostomi; Sarcopterygii; Dipnotetrapodomorpha; Tetrapoda; Amniota; Mammalia; Theria; Eutheria; Boreoeutheria; Laurasiatheria; Cetartiodactyla; Ruminantia; Pecora; Bovidae; Caprinae; Ovis	1	Ovis aries - Spanish Churra	Data not curated	Domesticated	Candidate Gene	unknown	Unknown	Unknown								Unknown		The role of bovine causal genes underlying dairy traits in Spanish Churra sheep.	In dairy cattle; quantitative trait nucleotides (QTNs) underlying quantitative trait loci (QTL) for milk production traits have been identified in bovine DGAT1; GHR and ABCG2 genes. The SPP1 gene has also been proposed to be a regulator of lactation. In sheep; QTL underlying milk production traits have been reported only recently; and no proven QTN has been identified. Taking into account the clo…	2011	21749424.1
GP00000017	ABO histo blood group glycosyltransferase	Martin	ABO	P16442	Homo sapiens		Belongs to the glycosyltransferase 6 family.	GTB;NAGAT;A3GALNT;A3GALT1	GO:0003823;GO:0004381;GO:0004380;GO:0030145;GO:0000166;GO:0016757	GO:0016021;GO:0005576;GO:0005794;GO:0032580;GO:0031982	GO:0005975;GO:0030259;GO:0006486	AAC50121	Physiology	ABO antigen blood type	Homo sapiens; other primates - blood group A	Homo sapiens; other primates -blood group B	207598	Homininae		subfamily	cellular organisms; Eukaryota; Opisthokonta; Metazoa; Eumetazoa; Bilateria; Deuterostomia; Chordata; Craniata; Vertebrata; Gnathostomata; Teleostomi; Euteleostomi; Sarcopterygii; Dipnotetrapodomorpha; Tetrapoda; Amniota; Mammalia; Theria; Eutheria; Boreoeutheria; Euarchontoglires; Primates; Haplorrhini; Simiiformes; Catarrhini; Hominoidea; Hominidae	0		207598	Homininae		subfamily	cellular organisms; Eukaryota; Opisthokonta; Metazoa; Eumetazoa; Bilateria; Deuterostomia; Chordata; Craniata; Vertebrata; Gnathostomata; Teleostomi; Euteleostomi; Sarcopterygii; Dipnotetrapodomorpha; Tetrapoda; Amniota; Mammalia; Theria; Eutheria; Boreoeutheria; Euarchontoglires; Primates; Haplorrhini; Simiiformes; Catarrhini; Hominoidea; Hominidae	0		Data not curated	Intraspecific	Candidate Gene	Gly268 (group A) <-> Ala (group B)	Coding	No	Nonsynonymous							SNP		Sugar-nucleotide donor specificity of histo-blood group A and B transferases is based on amino acid substitutions.	Four amino acid substitutions (aa 176; 235; 266; and 268) have been found between the coding regions of cDNAs for histo-blood group A and B transferases (Yamamoto F.; Clausen; H.; White; T.; Marken; J.; and Hakomori; S. (1990) Nature 345; 229-233). Here we establish the basis of differential affinity of these glycosyltransferases to nucleotide-sugar (UDP-GalNAc or UDP-Gal). On the basis of gene r…	1990	2121736.1
GP00000018	ABO histo blood group glycosyltransferase	Martin	ABO	P16442	Homo sapiens		Belongs to the glycosyltransferase 6 family.	GTB;NAGAT;A3GALNT;A3GALT1	GO:0003823;GO:0004381;GO:0004380;GO:0030145;GO:0000166;GO:0016757	GO:0016021;GO:0005576;GO:0005794;GO:0032580;GO:0031982	GO:0005975;GO:0030259;GO:0006486	AAC50121	Physiology	ABO antigen blood type	Homo sapiens; other primates - blood group A	Homo sapiens; other primates - blood group B	207598	Homininae		subfamily	cellular organisms; Eukaryota; Opisthokonta; Metazoa; Eumetazoa; Bilateria; Deuterostomia; Chordata; Craniata; Vertebrata; Gnathostomata; Teleostomi; Euteleostomi; Sarcopterygii; Dipnotetrapodomorpha; Tetrapoda; Amniota; Mammalia; Theria; Eutheria; Boreoeutheria; Euarchontoglires; Primates; Haplorrhini; Simiiformes; Catarrhini; Hominoidea; Hominidae	0		207598	Homininae		subfamily	cellular organisms; Eukaryota; Opisthokonta; Metazoa; Eumetazoa; Bilateria; Deuterostomia; Chordata; Craniata; Vertebrata; Gnathostomata; Teleostomi; Euteleostomi; Sarcopterygii; Dipnotetrapodomorpha; Tetrapoda; Amniota; Mammalia; Theria; Eutheria; Boreoeutheria; Euarchontoglires; Primates; Haplorrhini; Simiiformes; Catarrhini; Hominoidea; Hominidae	0		Data not curated	Intraspecific	Candidate Gene	Leu266 (group A) <-> Met (group B)	Coding	No	Nonsynonymous							SNP		Sugar-nucleotide donor specificity of histo-blood group A and B transferases is based on amino acid substitutions.	Four amino acid substitutions (aa 176; 235; 266; and 268) have been found between the coding regions of cDNAs for histo-blood group A and B transferases (Yamamoto F.; Clausen; H.; White; T.; Marken; J.; and Hakomori; S. (1990) Nature 345; 229-233). Here we establish the basis of differential affinity of these glycosyltransferases to nucleotide-sugar (UDP-GalNAc or UDP-Gal). On the basis of gene r…	1990	2121736.1
GP00000019	ABO histo blood group glycosyltransferase	Martin	ABO	P16442	Homo sapiens		Belongs to the glycosyltransferase 6 family.	GTB;NAGAT;A3GALNT;A3GALT1	GO:0003823;GO:0004381;GO:0004380;GO:0030145;GO:0000166;GO:0016757	GO:0016021;GO:0005576;GO:0005794;GO:0032580;GO:0031982	GO:0005975;GO:0030259;GO:0006486	X84746	Physiology	ABO antigen blood type	Homo sapiens	Homo sapiens (alleles O01; O02; O09)	9606	Homo sapiens	human	species	cellular organisms; Eukaryota; Opisthokonta; Metazoa; Eumetazoa; Bilateria; Deuterostomia; Chordata; Craniata; Vertebrata; Gnathostomata; Teleostomi; Euteleostomi; Sarcopterygii; Dipnotetrapodomorpha; Tetrapoda; Amniota; Mammalia; Theria; Eutheria; Boreoeutheria; Euarchontoglires; Primates; Haplorrhini; Simiiformes; Catarrhini; Hominoidea; Hominidae; Homininae; Homo	0		9606	Homo sapiens	human	species	cellular organisms; Eukaryota; Opisthokonta; Metazoa; Eumetazoa; Bilateria; Deuterostomia; Chordata; Craniata; Vertebrata; Gnathostomata; Teleostomi; Euteleostomi; Sarcopterygii; Dipnotetrapodomorpha; Tetrapoda; Amniota; Mammalia; Theria; Eutheria; Boreoeutheria; Euarchontoglires; Primates; Haplorrhini; Simiiformes; Catarrhini; Hominoidea; Hominidae; Homininae; Homo	0		Taxon A	Intraspecific	Candidate Gene	1bp deletion (258G) resulting in frameshift	Coding	Yes								Deletion	1-9 bp	Sugar-nucleotide donor specificity of histo-blood group A and B transferases is based on amino acid substitutions.	Four amino acid substitutions (aa 176; 235; 266; and 268) have been found between the coding regions of cDNAs for histo-blood group A and B transferases (Yamamoto F.; Clausen; H.; White; T.; Marken; J.; and Hakomori; S. (1990) Nature 345; 229-233). Here we establish the basis of differential affinity of these glycosyltransferases to nucleotide-sugar (UDP-GalNAc or UDP-Gal). On the basis of gene r…	1990	2121736.1
GP00000020	ABO histo blood group glycosyltransferase	Martin	ABO	P16442	Homo sapiens		Belongs to the glycosyltransferase 6 family.	GTB;NAGAT;A3GALNT;A3GALT1	GO:0003823;GO:0004381;GO:0004380;GO:0030145;GO:0000166;GO:0016757	GO:0016021;GO:0005576;GO:0005794;GO:0032580;GO:0031982	GO:0005975;GO:0030259;GO:0006486	X84748	Physiology	ABO antigen blood type	Homo sapiens	Homo sapiens - allele O03	9606	Homo sapiens	human	species	cellular organisms; Eukaryota; Opisthokonta; Metazoa; Eumetazoa; Bilateria; Deuterostomia; Chordata; Craniata; Vertebrata; Gnathostomata; Teleostomi; Euteleostomi; Sarcopterygii; Dipnotetrapodomorpha; Tetrapoda; Amniota; Mammalia; Theria; Eutheria; Boreoeutheria; Euarchontoglires; Primates; Haplorrhini; Simiiformes; Catarrhini; Hominoidea; Hominidae; Homininae; Homo	0		9606	Homo sapiens	human	species	cellular organisms; Eukaryota; Opisthokonta; Metazoa; Eumetazoa; Bilateria; Deuterostomia; Chordata; Craniata; Vertebrata; Gnathostomata; Teleostomi; Euteleostomi; Sarcopterygii; Dipnotetrapodomorpha; Tetrapoda; Amniota; Mammalia; Theria; Eutheria; Boreoeutheria; Euarchontoglires; Primates; Haplorrhini; Simiiformes; Catarrhini; Hominoidea; Hominidae; Homininae; Homo	0		Data not curated	Intraspecific	Candidate Gene	Arg176+Gly268 (group A) <-> Gly176+Arg268 (group O03 = weak AB allele rather than complete loss-of-function) two nucleotide substitutions at nt. 526 and nt. 802. The authors have not examined whether both amino acid substitutions are necessary to disrupt the enzymatic activity or if one of them is sufficient. Nevertheless they assume that the single amino acid substitution at aa. 268 (glycine+arg…	Coding	No	Nonsynonymous		802		Gly	268	Arg	SNP		Molecular genetic analysis of the ABO blood group system: 4. Another type of O allele.	We have encountered an allele which seems to be another type of O allele at the human histo-blood group ABO locus. We have determined the nucleotide sequence of this allele over the coding region in the last two coding exons. This allele does not possess the single-nucleotide deletion found common among all the O alleles previously analyzed. Compared with A1 allele; this allele has three nucleoti…	1993	8484251.1
GP00000021	ABO histo blood group glycosyltransferase	Martin	ABO	P16442	Homo sapiens		Belongs to the glycosyltransferase 6 family.	GTB;NAGAT;A3GALNT;A3GALT1	GO:0003823;GO:0004381;GO:0004380;GO:0030145;GO:0000166;GO:0016757	GO:0016021;GO:0005576;GO:0005794;GO:0032580;GO:0031982	GO:0005975;GO:0030259;GO:0006486	X84748	Physiology	ABO antigen blood type	Homo sapiens	Homo sapiens -allele O51	9606	Homo sapiens	human	species	cellular organisms; Eukaryota; Opisthokonta; Metazoa; Eumetazoa; Bilateria; Deuterostomia; Chordata; Craniata; Vertebrata; Gnathostomata; Teleostomi; Euteleostomi; Sarcopterygii; Dipnotetrapodomorpha; Tetrapoda; Amniota; Mammalia; Theria; Eutheria; Boreoeutheria; Euarchontoglires; Primates; Haplorrhini; Simiiformes; Catarrhini; Hominoidea; Hominidae; Homininae; Homo	0		9606	Homo sapiens	human	species	cellular organisms; Eukaryota; Opisthokonta; Metazoa; Eumetazoa; Bilateria; Deuterostomia; Chordata; Craniata; Vertebrata; Gnathostomata; Teleostomi; Euteleostomi; Sarcopterygii; Dipnotetrapodomorpha; Tetrapoda; Amniota; Mammalia; Theria; Eutheria; Boreoeutheria; Euarchontoglires; Primates; Haplorrhini; Simiiformes; Catarrhini; Hominoidea; Hominidae; Homininae; Homo	0		Taxon A	Intraspecific	Candidate Gene	1bp insertion resulting in premature stop codon	Coding	Yes								Insertion	1-9 bp	New and unusual O alleles at the ABO locus are implicated in unexpected blood group phenotypes.	In the ABO blood group system mutations in the A gene may lead to weak A subgroups owing to a dysfunctional 3-alpha-N-acetylgalactosaminyltransferase. Blood and DNA were investigated to correlate weak A phenotypes with genotype; and an overrepresentation of the infrequent O2 allele was observed. Consequently; 57 available O2 alleles were examined in detail. Two new O2 alleles were identified havi…	2005	15647021.1
GP00000022	ABO histo blood group glycosyltransferase	Martin	ABO	P16442	Homo sapiens		Belongs to the glycosyltransferase 6 family.	GTB;NAGAT;A3GALNT;A3GALT1	GO:0003823;GO:0004381;GO:0004380;GO:0030145;GO:0000166;GO:0016757	GO:0016021;GO:0005576;GO:0005794;GO:0032580;GO:0031982	GO:0005975;GO:0030259;GO:0006486	X84748	Physiology	ABO antigen blood type	Homo sapiens	Homo sapiens -allele O52	9606	Homo sapiens	human	species	cellular organisms; Eukaryota; Opisthokonta; Metazoa; Eumetazoa; Bilateria; Deuterostomia; Chordata; Craniata; Vertebrata; Gnathostomata; Teleostomi; Euteleostomi; Sarcopterygii; Dipnotetrapodomorpha; Tetrapoda; Amniota; Mammalia; Theria; Eutheria; Boreoeutheria; Euarchontoglires; Primates; Haplorrhini; Simiiformes; Catarrhini; Hominoidea; Hominidae; Homininae; Homo	0		9606	Homo sapiens	human	species	cellular organisms; Eukaryota; Opisthokonta; Metazoa; Eumetazoa; Bilateria; Deuterostomia; Chordata; Craniata; Vertebrata; Gnathostomata; Teleostomi; Euteleostomi; Sarcopterygii; Dipnotetrapodomorpha; Tetrapoda; Amniota; Mammalia; Theria; Eutheria; Boreoeutheria; Euarchontoglires; Primates; Haplorrhini; Simiiformes; Catarrhini; Hominoidea; Hominidae; Homininae; Homo	0		Data not curated	Intraspecific	Candidate Gene	1bp change resulting in stop codon	Coding	Yes	Nonsense							SNP		New and unusual O alleles at the ABO locus are implicated in unexpected blood group phenotypes.	In the ABO blood group system mutations in the A gene may lead to weak A subgroups owing to a dysfunctional 3-alpha-N-acetylgalactosaminyltransferase. Blood and DNA were investigated to correlate weak A phenotypes with genotype; and an overrepresentation of the infrequent O2 allele was observed. Consequently; 57 available O2 alleles were examined in detail. Two new O2 alleles were identified havi…	2005	15647021.1
GP00000023	ABO histo blood group glycosyltransferase	Martin	ABO	P16442	Homo sapiens		Belongs to the glycosyltransferase 6 family.	GTB;NAGAT;A3GALNT;A3GALT1	GO:0003823;GO:0004381;GO:0004380;GO:0030145;GO:0000166;GO:0016757	GO:0016021;GO:0005576;GO:0005794;GO:0032580;GO:0031982	GO:0005975;GO:0030259;GO:0006486	AFT65612	Physiology	ABO antigen blood type	Pan troglodytes - blood group A	Pan troglodytes - allele Odel	9598	Pan troglodytes	chimpanzee	species	cellular organisms; Eukaryota; Opisthokonta; Metazoa; Eumetazoa; Bilateria; Deuterostomia; Chordata; Craniata; Vertebrata; Gnathostomata; Teleostomi; Euteleostomi; Sarcopterygii; Dipnotetrapodomorpha; Tetrapoda; Amniota; Mammalia; Theria; Eutheria; Boreoeutheria; Euarchontoglires; Primates; Haplorrhini; Simiiformes; Catarrhini; Hominoidea; Hominidae; Homininae; Pan	0		9598	Pan troglodytes	chimpanzee	species	cellular organisms; Eukaryota; Opisthokonta; Metazoa; Eumetazoa; Bilateria; Deuterostomia; Chordata; Craniata; Vertebrata; Gnathostomata; Teleostomi; Euteleostomi; Sarcopterygii; Dipnotetrapodomorpha; Tetrapoda; Amniota; Mammalia; Theria; Eutheria; Boreoeutheria; Euarchontoglires; Primates; Haplorrhini; Simiiformes; Catarrhini; Hominoidea; Hominidae; Homininae; Pan	0		Data not curated	Intraspecific	Candidate Gene	Uncertain; possibly 9bp deletion resultin in 3a.a. deletion	Coding	No								Unknown		Comparison of allele O sequences of the human and non-human primate ABO system.	Like humans; non-human primates express the antigens A and B of the ABO histoblood group system. In chimpanzees; only A and O types are found; while the types A; B; AB; and O are found in macaques. The sequences of exons 6 and 7 of two chimpanzee O alleles (Odel and O(x); two macaque species O alleles (rhesus monkey and crab-eating macaque); and sequences of exon 7 of two major chimpanzee A allel…	1999	10380696.1
GP00000024	ABO histo blood group glycosyltransferase	Martin	ABO	P16442	Homo sapiens		Belongs to the glycosyltransferase 6 family.	GTB;NAGAT;A3GALNT;A3GALT1	GO:0003823;GO:0004381;GO:0004380;GO:0030145;GO:0000166;GO:0016757	GO:0016021;GO:0005576;GO:0005794;GO:0032580;GO:0031982	GO:0005975;GO:0030259;GO:0006486	AFT65612	Physiology	ABO antigen blood type	Pan troglodytes - blood group A	Pan troglodytes - allele Odel	9598	Pan troglodytes	chimpanzee	species	cellular organisms; Eukaryota; Opisthokonta; Metazoa; Eumetazoa; Bilateria; Deuterostomia; Chordata; Craniata; Vertebrata; Gnathostomata; Teleostomi; Euteleostomi; Sarcopterygii; Dipnotetrapodomorpha; Tetrapoda; Amniota; Mammalia; Theria; Eutheria; Boreoeutheria; Euarchontoglires; Primates; Haplorrhini; Simiiformes; Catarrhini; Hominoidea; Hominidae; Homininae; Pan	0		9598	Pan troglodytes	chimpanzee	species	cellular organisms; Eukaryota; Opisthokonta; Metazoa; Eumetazoa; Bilateria; Deuterostomia; Chordata; Craniata; Vertebrata; Gnathostomata; Teleostomi; Euteleostomi; Sarcopterygii; Dipnotetrapodomorpha; Tetrapoda; Amniota; Mammalia; Theria; Eutheria; Boreoeutheria; Euarchontoglires; Primates; Haplorrhini; Simiiformes; Catarrhini; Hominoidea; Hominidae; Homininae; Pan	0		Data not curated	Intraspecific	Candidate Gene	unknown	Unknown	Unknown								Unknown		Comparison of allele O sequences of the human and non-human primate ABO system.	Like humans; non-human primates express the antigens A and B of the ABO histoblood group system. In chimpanzees; only A and O types are found; while the types A; B; AB; and O are found in macaques. The sequences of exons 6 and 7 of two chimpanzee O alleles (Odel and O(x); two macaque species O alleles (rhesus monkey and crab-eating macaque); and sequences of exon 7 of two major chimpanzee A allel…	1999	10380696.1
GP00000025	ACD6 = ACCELERATED CELL DEATH 6	Martin	ACD6	Q8LPS2	Arabidopsis thaliana	3702.AT4G14400.1		ACCELERATED CELL DEATH 6;DL3240W;FCAALL.190;At4g14400;dl3240w		GO:0016020;GO:0005887;GO:0030176	GO:0008219;GO:0071446;GO:0009816;GO:1900426;GO:1902290;GO:0016567;GO:1900150;GO:2000031;GO:0009617;GO:0050826;GO:0009416;GO:0009751;GO:0009615	CP002687	Physiology &2 Physiology &3 Physiology	Plant size &2 Pathogen resistance (plant microbes) &3 Herbivore resistance	Arabidopsis thaliana &2 &3	Arabidopsis thaliana &2 &3	3702	Arabidopsis thaliana	thale cress	species	cellular organisms; Eukaryota; Viridiplantae; Streptophyta; Streptophytina; Embryophyta; Tracheophyta; Euphyllophyta; Spermatophyta; Magnoliophyta; Mesangiospermae; eudicotyledons; Gunneridae; Pentapetalae; rosids; malvids; Brassicales; Brassicaceae; Camelineae; Arabidopsis	0		3702	Arabidopsis thaliana	thale cress	species	cellular organisms; Eukaryota; Viridiplantae; Streptophyta; Streptophytina; Embryophyta; Tracheophyta; Euphyllophyta; Spermatophyta; Magnoliophyta; Mesangiospermae; eudicotyledons; Gunneridae; Pentapetalae; rosids; malvids; Brassicales; Brassicaceae; Camelineae; Arabidopsis	0		Data not curated	Intraspecific	Linkage Mapping	Various	Coding	Unknown								Unknown		Natural allelic variation underlying a major fitness trade-off in Arabidopsis thaliana.	Plants can defend themselves against a wide array of enemies; from microbes to large animals; yet there is great variability in the effectiveness of such defences; both within and between species. Some of this variation can be explained by conflicting pressures from pathogens with different modes of attack. A second explanation comes from an evolutionary 'tug of war'; in which pathogens adapt to …	2010	20520716.1
GP00000026	Acetylcholinesterase (Ace-1)	Martin	Ace	P07140	Drosophila melanogaster	7227.FBpp0289713	Belongs to the type-B carboxylesterase/lipase family.	AcChE;ace;ACE;ace-2;ache;AchE;AChE;CG17907;CHE;dAChE;dmAChE;DmAChE;Dmel\CG17907;Dm_ace;FBgn0000024;l(3)26;l(3)87Ed	GO:0042803;GO:0003990;GO:0004104;GO:0043199	GO:0005886;GO:0005737;GO:0031225;GO:0030054;GO:0043083	GO:0006581;GO:0001507;GO:0007268;GO:0042426;GO:0042331	CAD27456	Physiology	Xenobiotic resistance (insecticide)	Anopheles albimanus -sensitive	Anopheles albimanus - resistant	7167	Anopheles albimanus		species	cellular organisms; Eukaryota; Opisthokonta; Metazoa; Eumetazoa; Bilateria; Protostomia; Ecdysozoa; Panarthropoda; Arthropoda; Mandibulata; Pancrustacea; Hexapoda; Insecta; Dicondylia; Pterygota; Neoptera; Holometabola; Diptera; Nematocera; Culicomorpha; Culicoidea; Culicidae; Anophelinae; Anopheles; Nyssorhynchus; albimanus section; albimanus series	0		7167	Anopheles albimanus		species	cellular organisms; Eukaryota; Opisthokonta; Metazoa; Eumetazoa; Bilateria; Protostomia; Ecdysozoa; Panarthropoda; Arthropoda; Mandibulata; Pancrustacea; Hexapoda; Insecta; Dicondylia; Pterygota; Neoptera; Holometabola; Diptera; Nematocera; Culicomorpha; Culicoidea; Culicidae; Anophelinae; Anopheles; Nyssorhynchus; albimanus section; albimanus series	0		Taxon A	Intraspecific	Candidate Gene	G119S	Coding	No	Nonsynonymous							SNP		The unique mutation in ace-1 giving high insecticide resistance is easily detectable in mosquito vectors.	High insecticide resistance resulting from insensitive acetylcholinesterase (AChE) has emerged in mosquitoes. A single mutation (G119S of the ace-1 gene) explains this high resistance in Culex pipiens and in Anopheles gambiae. In order to provide better documentation of the ace-1 gene and the effect of the G119S mutation; we present a three-dimension structure model of AChE; showing that this uni…	2004	14728661.1
GP00000027	Acetylcholinesterase (Ace-1)	Martin	Ace	P07140	Drosophila melanogaster	7227.FBpp0289713	Belongs to the type-B carboxylesterase/lipase family.	AcChE;ace;ACE;ace-2;ache;AchE;AChE;CG17907;CHE;dAChE;dmAChE;DmAChE;Dmel\CG17907;Dm_ace;FBgn0000024;l(3)26;l(3)87Ed	GO:0042803;GO:0003990;GO:0004104;GO:0043199	GO:0005886;GO:0005737;GO:0031225;GO:0030054;GO:0043083	GO:0006581;GO:0001507;GO:0007268;GO:0042426;GO:0042331	AKO62938	Physiology	Xenobiotic resistance (insecticide)	Anopheles gambiae - sensitive	Anopheles gambiae - resistant	7165	Anopheles gambiae	African malaria mosquito	species	cellular organisms; Eukaryota; Opisthokonta; Metazoa; Eumetazoa; Bilateria; Protostomia; Ecdysozoa; Panarthropoda; Arthropoda; Mandibulata; Pancrustacea; Hexapoda; Insecta; Dicondylia; Pterygota; Neoptera; Holometabola; Diptera; Nematocera; Culicomorpha; Culicoidea; Culicidae; Anophelinae; Anopheles; Cellia; Pyretophorus; gambiae species complex	0		7165	Anopheles gambiae	African malaria mosquito	species	cellular organisms; Eukaryota; Opisthokonta; Metazoa; Eumetazoa; Bilateria; Protostomia; Ecdysozoa; Panarthropoda; Arthropoda; Mandibulata; Pancrustacea; Hexapoda; Insecta; Dicondylia; Pterygota; Neoptera; Holometabola; Diptera; Nematocera; Culicomorpha; Culicoidea; Culicidae; Anophelinae; Anopheles; Cellia; Pyretophorus; gambiae species complex	0		Taxon A	Intraspecific	Candidate Gene	G119S	Coding	No	Nonsynonymous							SNP		Comparative genomics: Insecticide resistance in mosquito vectors.		2003	12736674.1
GP00000028	Acetylcholinesterase (Ace-1)	Martin	Ace	P07140	Drosophila melanogaster	7227.FBpp0289713	Belongs to the type-B carboxylesterase/lipase family.	AcChE;ace;ACE;ace-2;ache;AchE;AChE;CG17907;CHE;dAChE;dmAChE;DmAChE;Dmel\CG17907;Dm_ace;FBgn0000024;l(3)26;l(3)87Ed	GO:0042803;GO:0003990;GO:0004104;GO:0043199	GO:0005886;GO:0005737;GO:0031225;GO:0030054;GO:0043083	GO:0006581;GO:0001507;GO:0007268;GO:0042426;GO:0042331	AAP20042	Physiology	Xenobiotic resistance (insecticide)	Culex pipiens - sensitive	Culex pipiens fasciatus - resistant	7175	Culex pipiens	northern house mosquito	species	cellular organisms; Eukaryota; Opisthokonta; Metazoa; Eumetazoa; Bilateria; Protostomia; Ecdysozoa; Panarthropoda; Arthropoda; Mandibulata; Pancrustacea; Hexapoda; Insecta; Dicondylia; Pterygota; Neoptera; Holometabola; Diptera; Nematocera; Culicomorpha; Culicoidea; Culicidae; Culicinae; Culicini; Culex; Culex; Culex pipiens complex	0		7175	Culex pipiens	northern house mosquito	species	cellular organisms; Eukaryota; Opisthokonta; Metazoa; Eumetazoa; Bilateria; Protostomia; Ecdysozoa; Panarthropoda; Arthropoda; Mandibulata; Pancrustacea; Hexapoda; Insecta; Dicondylia; Pterygota; Neoptera; Holometabola; Diptera; Nematocera; Culicomorpha; Culicoidea; Culicidae; Culicinae; Culicini; Culex; Culex; Culex pipiens complex	0		Taxon A	Intraspecific	Candidate Gene	Gly119Ser (119 is the corresponding position in Torpedo) - GGC to AGC	Coding	No	Nonsynonymous							SNP		Comparative genomics: Insecticide resistance in mosquito vectors.		2003	12736674.1
GP00000029	Acetylcholinesterase (Ace-1)	Martin	Ace	P07140	Drosophila melanogaster	7227.FBpp0289713	Belongs to the type-B carboxylesterase/lipase family.	AcChE;ace;ACE;ace-2;ache;AchE;AChE;CG17907;CHE;dAChE;dmAChE;DmAChE;Dmel\CG17907;Dm_ace;FBgn0000024;l(3)26;l(3)87Ed	GO:0042803;GO:0003990;GO:0004104;GO:0043199	GO:0005886;GO:0005737;GO:0031225;GO:0030054;GO:0043083	GO:0006581;GO:0001507;GO:0007268;GO:0042426;GO:0042331	AAR90841	Physiology	Xenobiotic resistance (insecticide)	Culex pipiens - sensitive	Culex pipiens pipiens - resistant	7175	Culex pipiens	northern house mosquito	species	cellular organisms; Eukaryota; Opisthokonta; Metazoa; Eumetazoa; Bilateria; Protostomia; Ecdysozoa; Panarthropoda; Arthropoda; Mandibulata; Pancrustacea; Hexapoda; Insecta; Dicondylia; Pterygota; Neoptera; Holometabola; Diptera; Nematocera; Culicomorpha; Culicoidea; Culicidae; Culicinae; Culicini; Culex; Culex; Culex pipiens complex	0		7175	Culex pipiens	northern house mosquito	species	cellular organisms; Eukaryota; Opisthokonta; Metazoa; Eumetazoa; Bilateria; Protostomia; Ecdysozoa; Panarthropoda; Arthropoda; Mandibulata; Pancrustacea; Hexapoda; Insecta; Dicondylia; Pterygota; Neoptera; Holometabola; Diptera; Nematocera; Culicomorpha; Culicoidea; Culicidae; Culicinae; Culicini; Culex; Culex; Culex pipiens complex	0		Taxon A	Intraspecific	Candidate Gene	Gly119Ser (119 is the corresponding position in Torpedo) - GGC to AGC	Coding	No	Nonsynonymous							SNP		Comparative genomics: Insecticide resistance in mosquito vectors.		2003	12736674.1
GP00000030	Acetylcholinesterase (Ace-1)	Martin	Ace	P07140	Drosophila melanogaster	7227.FBpp0289713	Belongs to the type-B carboxylesterase/lipase family.	AcChE;ace;ACE;ace-2;ache;AchE;AChE;CG17907;CHE;dAChE;dmAChE;DmAChE;Dmel\CG17907;Dm_ace;FBgn0000024;l(3)26;l(3)87Ed	GO:0042803;GO:0003990;GO:0004104;GO:0043199	GO:0005886;GO:0005737;GO:0031225;GO:0030054;GO:0043083	GO:0006581;GO:0001507;GO:0007268;GO:0042426;GO:0042331	EDS26232	Physiology	Xenobiotic resistance (insecticide)	Culex tritaeniorhynchus Giles - sensitive	Culex tritaeniorhynchus Giles -resistant	7178	Culex tritaeniorhynchus		species	cellular organisms; Eukaryota; Opisthokonta; Metazoa; Eumetazoa; Bilateria; Protostomia; Ecdysozoa; Panarthropoda; Arthropoda; Mandibulata; Pancrustacea; Hexapoda; Insecta; Dicondylia; Pterygota; Neoptera; Holometabola; Diptera; Nematocera; Culicomorpha; Culicoidea; Culicidae; Culicinae; Culicini; Culex; Culex	0		7178	Culex tritaeniorhynchus		species	cellular organisms; Eukaryota; Opisthokonta; Metazoa; Eumetazoa; Bilateria; Protostomia; Ecdysozoa; Panarthropoda; Arthropoda; Mandibulata; Pancrustacea; Hexapoda; Insecta; Dicondylia; Pterygota; Neoptera; Holometabola; Diptera; Nematocera; Culicomorpha; Culicoidea; Culicidae; Culicinae; Culicini; Culex; Culex	0		Taxon A	Intraspecific	Candidate Gene	331W	Coding	No	Nonsynonymous							SNP		Different amino-acid substitutions confer insecticide resistance through acetylcholinesterase 1 insensitivity in Culex vishnui and Culex tritaeniorhynchus (Diptera: Culicidae) from China.	Insecticide resistance owing to insensitive acetylcholinesterase (AChE)1 has been reported in several mosquito species; and only two mutations in the ace-1 gene have been implicated in resistance: 119S and 331W substitutions. We analyzed the AChE1 resistance status of Culex vishnui (Theobald) and Culex tritaeniorhynchus Giles sampled in various regions of China. These two species displayed distin…	2007	17547232.1
GP00000031	Acetylcholinesterase (Ace-1)	Martin	Ace	P07140	Drosophila melanogaster	7227.FBpp0289713	Belongs to the type-B carboxylesterase/lipase family.	AcChE;ace;ACE;ace-2;ache;AchE;AChE;CG17907;CHE;dAChE;dmAChE;DmAChE;Dmel\CG17907;Dm_ace;FBgn0000024;l(3)26;l(3)87Ed	GO:0042803;GO:0003990;GO:0004104;GO:0043199	GO:0005886;GO:0005737;GO:0031225;GO:0030054;GO:0043083	GO:0006581;GO:0001507;GO:0007268;GO:0042426;GO:0042331	EDS26232	Physiology	Xenobiotic resistance (insecticide)	Culex vishnui - sensitive	Culex vishnui - resistant	100678	Culex vishnui		species	cellular organisms; Eukaryota; Opisthokonta; Metazoa; Eumetazoa; Bilateria; Protostomia; Ecdysozoa; Panarthropoda; Arthropoda; Mandibulata; Pancrustacea; Hexapoda; Insecta; Dicondylia; Pterygota; Neoptera; Holometabola; Diptera; Nematocera; Culicomorpha; Culicoidea; Culicidae; Culicinae; Culicini; Culex; Culex	0		100678	Culex vishnui		species	cellular organisms; Eukaryota; Opisthokonta; Metazoa; Eumetazoa; Bilateria; Protostomia; Ecdysozoa; Panarthropoda; Arthropoda; Mandibulata; Pancrustacea; Hexapoda; Insecta; Dicondylia; Pterygota; Neoptera; Holometabola; Diptera; Nematocera; Culicomorpha; Culicoidea; Culicidae; Culicinae; Culicini; Culex; Culex	0		Taxon A	Intraspecific	Candidate Gene	G119S	Coding	No	Nonsynonymous							SNP		Different amino-acid substitutions confer insecticide resistance through acetylcholinesterase 1 insensitivity in Culex vishnui and Culex tritaeniorhynchus (Diptera: Culicidae) from China.	Insecticide resistance owing to insensitive acetylcholinesterase (AChE)1 has been reported in several mosquito species; and only two mutations in the ace-1 gene have been implicated in resistance: 119S and 331W substitutions. We analyzed the AChE1 resistance status of Culex vishnui (Theobald) and Culex tritaeniorhynchus Giles sampled in various regions of China. These two species displayed distin…	2007	17547232.1
GP00000036	Acetylcholinesterase (Ace)	Martin	Ace	P07140	Drosophila melanogaster	7227.FBpp0289713	Belongs to the type-B carboxylesterase/lipase family.	AcChE;ace;ACE;ace-2;ache;AchE;AChE;CG17907;CHE;dAChE;dmAChE;DmAChE;Dmel\CG17907;Dm_ace;FBgn0000024;l(3)26;l(3)87Ed	GO:0042803;GO:0003990;GO:0004104;GO:0043199	GO:0005886;GO:0005737;GO:0031225;GO:0030054;GO:0043083	GO:0006581;GO:0001507;GO:0007268;GO:0042426;GO:0042331	ALE67001	Physiology	Xenobiotic resistance (insecticide)	Aphis gossypii	Aphis gossypii	80765	Aphis gossypii	cotton aphid	species	cellular organisms; Eukaryota; Opisthokonta; Metazoa; Eumetazoa; Bilateria; Protostomia; Ecdysozoa; Panarthropoda; Arthropoda; Mandibulata; Pancrustacea; Hexapoda; Insecta; Dicondylia; Pterygota; Neoptera; Paraneoptera; Hemiptera; Sternorrhyncha; Aphidomorpha; Aphidoidea; Aphididae; Aphidinae; Aphidini; Aphis; Aphis	0		80765	Aphis gossypii	cotton aphid	species	cellular organisms; Eukaryota; Opisthokonta; Metazoa; Eumetazoa; Bilateria; Protostomia; Ecdysozoa; Panarthropoda; Arthropoda; Mandibulata; Pancrustacea; Hexapoda; Insecta; Dicondylia; Pterygota; Neoptera; Paraneoptera; Hemiptera; Sternorrhyncha; Aphidomorpha; Aphidoidea; Aphididae; Aphidinae; Aphidini; Aphis; Aphis	0		Data not curated	Intraspecific	Candidate Gene &2 Candidate Gene &3 Candidate Gene	Duplications; A302S and S431F &2 Duplications; A302S and S431F &3 Duplications; A302S and S431F	Gene Amplification &2 Coding &3 Coding	No &2 No &3 No	&2 Nonsynonymous &3 Nonsynonymous	&2 &3	&2 &3	&2 &3	&2 Ala &3 Ser	&2 302 &3 431	&2 Ser &3 Phe	Insertion &2 SNP &3 SNP	1-10 kb &2 &3	Extensive Ace2 duplication and multiple mutations on Ace1 and Ace2 are related with high level of organophosphates resistance in Aphis gossypii. &2 Extensive Ace2 duplication and multiple mutations on Ace1 and Ace2 are related with high level of organophosphates resistance in Aphis gossypii. &3 Extensive Ace2 duplication and multiple mutations on Ace1 and Ace2 are related with high level of organ…	Aphis gossypii (Glover) has been found to possess multiple mutations in the acetylcholinesterase (AChE) gene (Ace) that might involve target site insensitivity. In vitro functional expression of AChEs reveals that the resistant Ace1 (Ace1R) and Ace2 (Ace2R) were significantly less inhibited by eserine; omethoate; and malaoxon than the susceptible Ace1 (Ace1S) and Ace2 (Ace2S). Furthermore; in bot…	2014 &2 2014 &3 2014	22489048.1 &2 22489048.1 &3 22489048.1
GP00000037	Acetylcholinesterase (Ace)	Martin	Ace	P07140	Drosophila melanogaster	7227.FBpp0289713	Belongs to the type-B carboxylesterase/lipase family.	AcChE;ace;ACE;ace-2;ache;AchE;AChE;CG17907;CHE;dAChE;dmAChE;DmAChE;Dmel\CG17907;Dm_ace;FBgn0000024;l(3)26;l(3)87Ed	GO:0042803;GO:0003990;GO:0004104;GO:0043199	GO:0005886;GO:0005737;GO:0031225;GO:0030054;GO:0043083	GO:0006581;GO:0001507;GO:0007268;GO:0042426;GO:0042331	ABF55414	Physiology	Xenobiotic resistance (insecticide)	Bactrocera oleae- sensitive	Bactrocera oleae - resistant	104688	Bactrocera oleae	olive fruit fly	species	cellular organisms; Eukaryota; Opisthokonta; Metazoa; Eumetazoa; Bilateria; Protostomia; Ecdysozoa; Panarthropoda; Arthropoda; Mandibulata; Pancrustacea; Hexapoda; Insecta; Dicondylia; Pterygota; Neoptera; Holometabola; Diptera; Brachycera; Muscomorpha; Eremoneura; Cyclorrhapha; Schizophora; Acalyptratae; Tephritoidea; Tephritidae; Dacinae; Dacini; Bactrocera; Daculus	0		104688	Bactrocera oleae	olive fruit fly	species	cellular organisms; Eukaryota; Opisthokonta; Metazoa; Eumetazoa; Bilateria; Protostomia; Ecdysozoa; Panarthropoda; Arthropoda; Mandibulata; Pancrustacea; Hexapoda; Insecta; Dicondylia; Pterygota; Neoptera; Holometabola; Diptera; Brachycera; Muscomorpha; Eremoneura; Cyclorrhapha; Schizophora; Acalyptratae; Tephritoidea; Tephritidae; Dacinae; Dacini; Bactrocera; Daculus	0		Taxon A	Intraspecific	Candidate Gene &2 Candidate Gene	I214V &2 G488S	Coding &2 Coding	No &2 No	Nonsynonymous &2 Nonsynonymous	&2	&2	&2	Ile &2 Gly	214 &2 488	Val &2 Ser	SNP &2 SNP	&2	Resistance-associated point mutations of organophosphate insensitive acetylcholinesterase; in the olive fruit fly Bactrocera oleae. &2 Resistance-associated point mutations of organophosphate insensitive acetylcholinesterase; in the olive fruit fly Bactrocera oleae.	A 2.2-kb full length cDNA containing an ORF encoding a putative acetylcholinesterase (AChE) precursor of 673 amino acid residues was obtained by a combined degenerate PCR and RACE strategy from an organophosphate-susceptible Bactrocera oleae strain. A comparison of cDNA sequences of individual insects from susceptible and resistant strains; coupled with an enzyme inhibition assay with omethoate; …	2002 &2 2002	12144698.1 &2 12144698.1
GP00000038	Acetylcholinesterase (Ace)	Martin	Ace	P07140	Drosophila melanogaster	7227.FBpp0289713	Belongs to the type-B carboxylesterase/lipase family.	AcChE;ace;ACE;ace-2;ache;AchE;AChE;CG17907;CHE;dAChE;dmAChE;DmAChE;Dmel\CG17907;Dm_ace;FBgn0000024;l(3)26;l(3)87Ed	GO:0042803;GO:0003990;GO:0004104;GO:0043199	GO:0005886;GO:0005737;GO:0031225;GO:0030054;GO:0043083	GO:0006581;GO:0001507;GO:0007268;GO:0042426;GO:0042331	ABF55414	Physiology	Xenobiotic resistance (insecticide)	Bactrocera oleae- sensitive	Bactrocera oleae - resistant	104688	Bactrocera oleae	olive fruit fly	species	cellular organisms; Eukaryota; Opisthokonta; Metazoa; Eumetazoa; Bilateria; Protostomia; Ecdysozoa; Panarthropoda; Arthropoda; Mandibulata; Pancrustacea; Hexapoda; Insecta; Dicondylia; Pterygota; Neoptera; Holometabola; Diptera; Brachycera; Muscomorpha; Eremoneura; Cyclorrhapha; Schizophora; Acalyptratae; Tephritoidea; Tephritidae; Dacinae; Dacini; Bactrocera; Daculus	0		104688	Bactrocera oleae	olive fruit fly	species	cellular organisms; Eukaryota; Opisthokonta; Metazoa; Eumetazoa; Bilateria; Protostomia; Ecdysozoa; Panarthropoda; Arthropoda; Mandibulata; Pancrustacea; Hexapoda; Insecta; Dicondylia; Pterygota; Neoptera; Holometabola; Diptera; Brachycera; Muscomorpha; Eremoneura; Cyclorrhapha; Schizophora; Acalyptratae; Tephritoidea; Tephritidae; Dacinae; Dacini; Bactrocera; Daculus	0		Taxon A	Intraspecific	Candidate Gene	9bp deletion of three glutamine residues at positions 642_644	Coding	No								Deletion	1-9 bp	A small deletion in the olive fly acetylcholinesterase gene associated with high levels of organophosphate resistance.	Organophosphate resistance in the olive fly was previously shown to associate with two point mutations in the ace gene. The frequency of these mutations was monitored in Bactrocera oleae individuals of increasing resistance. In spite of the difference in resistance among the individuals; there was no correlation between mutation frequencies and resistance level; indicating that other factors may …	2008	18625401.1
GP00000039	Acetylcholinesterase (Ace)	Martin	Ace	P07140	Drosophila melanogaster	7227.FBpp0289713	Belongs to the type-B carboxylesterase/lipase family.	AcChE;ace;ACE;ace-2;ache;AchE;AChE;CG17907;CHE;dAChE;dmAChE;DmAChE;Dmel\CG17907;Dm_ace;FBgn0000024;l(3)26;l(3)87Ed	GO:0042803;GO:0003990;GO:0004104;GO:0043199	GO:0005886;GO:0005737;GO:0031225;GO:0030054;GO:0043083	GO:0006581;GO:0001507;GO:0007268;GO:0042426;GO:0042331	AAB00466	Physiology	Xenobiotic resistance (insecticide)	Leptinotarsa decemlineata- sensitive	Leptinotarsa decemlineata- resistant	7539	Leptinotarsa decemlineata	Colorado potato beetle	species	cellular organisms; Eukaryota; Opisthokonta; Metazoa; Eumetazoa; Bilateria; Protostomia; Ecdysozoa; Panarthropoda; Arthropoda; Mandibulata; Pancrustacea; Hexapoda; Insecta; Dicondylia; Pterygota; Neoptera; Holometabola; Coleoptera; Polyphaga; Cucujiformia; Chrysomeloidea; Chrysomelidae; Chrysomelinae; Doryphorini; Leptinotarsa	0		7539	Leptinotarsa decemlineata	Colorado potato beetle	species	cellular organisms; Eukaryota; Opisthokonta; Metazoa; Eumetazoa; Bilateria; Protostomia; Ecdysozoa; Panarthropoda; Arthropoda; Mandibulata; Pancrustacea; Hexapoda; Insecta; Dicondylia; Pterygota; Neoptera; Holometabola; Coleoptera; Polyphaga; Cucujiformia; Chrysomeloidea; Chrysomelidae; Chrysomelinae; Doryphorini; Leptinotarsa	0		Taxon A	Intraspecific	Candidate Gene	Ser->Gly at position 238 of the Torpedo AChE	Coding	No	Nonsynonymous							SNP		A Point Mutation of Acetylcholinesterase Associated with Azinphosmethyl Resistance and Reduced Fitness in Colorado Potato Beetle	A serine to glycine point mutation of acetylcholinesterase (AChE; EC 1.1.1.7) was identified in an azinphosmethyl-resistant strain of Colorado potato beetle [Leptinotarsa decemlineata (Say)]. The position of the mutation corresponds to Val 238 of the Torpedo AChE and represents the first amino acid residue to form the alpha-helix; alpha-E'1. The predicted secondary structure of the mutation-conta…	1996	8980034.1
GP00000040	Acetylcholinesterase (Ace)	Martin	Ace	P07140	Drosophila melanogaster	7227.FBpp0289713	Belongs to the type-B carboxylesterase/lipase family.	AcChE;ace;ACE;ace-2;ache;AchE;AChE;CG17907;CHE;dAChE;dmAChE;DmAChE;Dmel\CG17907;Dm_ace;FBgn0000024;l(3)26;l(3)87Ed	GO:0042803;GO:0003990;GO:0004104;GO:0043199	GO:0005886;GO:0005737;GO:0031225;GO:0030054;GO:0043083	GO:0006581;GO:0001507;GO:0007268;GO:0042426;GO:0042331	ACM68725	Physiology	Xenobiotic resistance (insecticide)	Musca domestica - sensitive	Musca domestica- resistant 49R	7370	Musca domestica	house fly	species	cellular organisms; Eukaryota; Opisthokonta; Metazoa; Eumetazoa; Bilateria; Protostomia; Ecdysozoa; Panarthropoda; Arthropoda; Mandibulata; Pancrustacea; Hexapoda; Insecta; Dicondylia; Pterygota; Neoptera; Holometabola; Diptera; Brachycera; Muscomorpha; Eremoneura; Cyclorrhapha; Schizophora; Calyptratae; Muscoidea; Muscidae; Muscinae; Muscini; Musca; Musca	0		7370	Musca domestica	house fly	species	cellular organisms; Eukaryota; Opisthokonta; Metazoa; Eumetazoa; Bilateria; Protostomia; Ecdysozoa; Panarthropoda; Arthropoda; Mandibulata; Pancrustacea; Hexapoda; Insecta; Dicondylia; Pterygota; Neoptera; Holometabola; Diptera; Brachycera; Muscomorpha; Eremoneura; Cyclorrhapha; Schizophora; Calyptratae; Muscoidea; Muscidae; Muscinae; Muscini; Musca; Musca	1	Musca domestica- resistant 49R	Taxon A	Intraspecific	Candidate Gene	Gly365Ala	Coding	No	Nonsynonymous							SNP		Identification and characterization of mutations in housefly (Musca domestica) acetylcholinesterase involved in insecticide resistance.	Acetylcholinesterase (AChE) insensitive to organophosphate and carbamate insecticides has been identified as a major resistance mechanism in numerous arthropod species. However; the associated genetic changes have been reported in the AChE genes from only three insect species; their role in conferring insecticide insensitivity has been confirmed; using functional expression; only for those in Dro…	2001	11563981.1
GP00000041	Acetylcholinesterase (Ace)	Martin	Ace	P07140	Drosophila melanogaster	7227.FBpp0289713	Belongs to the type-B carboxylesterase/lipase family.	AcChE;ace;ACE;ace-2;ache;AchE;AChE;CG17907;CHE;dAChE;dmAChE;DmAChE;Dmel\CG17907;Dm_ace;FBgn0000024;l(3)26;l(3)87Ed	GO:0042803;GO:0003990;GO:0004104;GO:0043199	GO:0005886;GO:0005737;GO:0031225;GO:0030054;GO:0043083	GO:0006581;GO:0001507;GO:0007268;GO:0042426;GO:0042331	ACM68725	Physiology	Xenobiotic resistance (insecticide)	Musca domestica - sensitive	Musca domestica- resistant 690ab	7370	Musca domestica	house fly	species	cellular organisms; Eukaryota; Opisthokonta; Metazoa; Eumetazoa; Bilateria; Protostomia; Ecdysozoa; Panarthropoda; Arthropoda; Mandibulata; Pancrustacea; Hexapoda; Insecta; Dicondylia; Pterygota; Neoptera; Holometabola; Diptera; Brachycera; Muscomorpha; Eremoneura; Cyclorrhapha; Schizophora; Calyptratae; Muscoidea; Muscidae; Muscinae; Muscini; Musca; Musca	0		7370	Musca domestica	house fly	species	cellular organisms; Eukaryota; Opisthokonta; Metazoa; Eumetazoa; Bilateria; Protostomia; Ecdysozoa; Panarthropoda; Arthropoda; Mandibulata; Pancrustacea; Hexapoda; Insecta; Dicondylia; Pterygota; Neoptera; Holometabola; Diptera; Brachycera; Muscomorpha; Eremoneura; Cyclorrhapha; Schizophora; Calyptratae; Muscoidea; Muscidae; Muscinae; Muscini; Musca; Musca	1	Musca domestica- resistant 690ab	Taxon A	Intraspecific	Candidate Gene	Gly262Val	Coding	No	Nonsynonymous							SNP		Identification and characterization of mutations in housefly (Musca domestica) acetylcholinesterase involved in insecticide resistance.	Acetylcholinesterase (AChE) insensitive to organophosphate and carbamate insecticides has been identified as a major resistance mechanism in numerous arthropod species. However; the associated genetic changes have been reported in the AChE genes from only three insect species; their role in conferring insecticide insensitivity has been confirmed; using functional expression; only for those in Dro…	2001	11563981.1
GP00000042	Acetylcholinesterase (Ace)	Martin	Ace	P07140	Drosophila melanogaster	7227.FBpp0289713	Belongs to the type-B carboxylesterase/lipase family.	AcChE;ace;ACE;ace-2;ache;AchE;AChE;CG17907;CHE;dAChE;dmAChE;DmAChE;Dmel\CG17907;Dm_ace;FBgn0000024;l(3)26;l(3)87Ed	GO:0042803;GO:0003990;GO:0004104;GO:0043199	GO:0005886;GO:0005737;GO:0031225;GO:0030054;GO:0043083	GO:0006581;GO:0001507;GO:0007268;GO:0042426;GO:0042331	ACM68725	Physiology	Xenobiotic resistance (insecticide)	Musca domestica - sensitive	Musca domestica- resistant 77M	7370	Musca domestica	house fly	species	cellular organisms; Eukaryota; Opisthokonta; Metazoa; Eumetazoa; Bilateria; Protostomia; Ecdysozoa; Panarthropoda; Arthropoda; Mandibulata; Pancrustacea; Hexapoda; Insecta; Dicondylia; Pterygota; Neoptera; Holometabola; Diptera; Brachycera; Muscomorpha; Eremoneura; Cyclorrhapha; Schizophora; Calyptratae; Muscoidea; Muscidae; Muscinae; Muscini; Musca; Musca	0		7370	Musca domestica	house fly	species	cellular organisms; Eukaryota; Opisthokonta; Metazoa; Eumetazoa; Bilateria; Protostomia; Ecdysozoa; Panarthropoda; Arthropoda; Mandibulata; Pancrustacea; Hexapoda; Insecta; Dicondylia; Pterygota; Neoptera; Holometabola; Diptera; Brachycera; Muscomorpha; Eremoneura; Cyclorrhapha; Schizophora; Calyptratae; Muscoidea; Muscidae; Muscinae; Muscini; Musca; Musca	1	Musca domestica- resistant 77M	Taxon A	Intraspecific	Candidate Gene	Val180Leu	Coding	No	Nonsynonymous							SNP		Identification and characterization of mutations in housefly (Musca domestica) acetylcholinesterase involved in insecticide resistance.	Acetylcholinesterase (AChE) insensitive to organophosphate and carbamate insecticides has been identified as a major resistance mechanism in numerous arthropod species. However; the associated genetic changes have been reported in the AChE genes from only three insect species; their role in conferring insecticide insensitivity has been confirmed; using functional expression; only for those in Dro…	2001	11563981.1
GP00000043	Acetylcholinesterase (Ace)	Martin	Ace	P07140	Drosophila melanogaster	7227.FBpp0289713	Belongs to the type-B carboxylesterase/lipase family.	AcChE;ace;ACE;ace-2;ache;AchE;AChE;CG17907;CHE;dAChE;dmAChE;DmAChE;Dmel\CG17907;Dm_ace;FBgn0000024;l(3)26;l(3)87Ed	GO:0042803;GO:0003990;GO:0004104;GO:0043199	GO:0005886;GO:0005737;GO:0031225;GO:0030054;GO:0043083	GO:0006581;GO:0001507;GO:0007268;GO:0042426;GO:0042331	ACM68725	Physiology	Xenobiotic resistance (insecticide)	Musca domestica - sensitive	Musca domestica- resistant 77M; CH2	7370	Musca domestica	house fly	species	cellular organisms; Eukaryota; Opisthokonta; Metazoa; Eumetazoa; Bilateria; Protostomia; Ecdysozoa; Panarthropoda; Arthropoda; Mandibulata; Pancrustacea; Hexapoda; Insecta; Dicondylia; Pterygota; Neoptera; Holometabola; Diptera; Brachycera; Muscomorpha; Eremoneura; Cyclorrhapha; Schizophora; Calyptratae; Muscoidea; Muscidae; Muscinae; Muscini; Musca; Musca	0		7370	Musca domestica	house fly	species	cellular organisms; Eukaryota; Opisthokonta; Metazoa; Eumetazoa; Bilateria; Protostomia; Ecdysozoa; Panarthropoda; Arthropoda; Mandibulata; Pancrustacea; Hexapoda; Insecta; Dicondylia; Pterygota; Neoptera; Holometabola; Diptera; Brachycera; Muscomorpha; Eremoneura; Cyclorrhapha; Schizophora; Calyptratae; Muscoidea; Muscidae; Muscinae; Muscini; Musca; Musca	1	Musca domestica- resistant 77M; CH2	Taxon A	Intraspecific	Candidate Gene	Gly262Ala	Coding	No	Nonsynonymous							SNP		Identification and characterization of mutations in housefly (Musca domestica) acetylcholinesterase involved in insecticide resistance.	Acetylcholinesterase (AChE) insensitive to organophosphate and carbamate insecticides has been identified as a major resistance mechanism in numerous arthropod species. However; the associated genetic changes have been reported in the AChE genes from only three insect species; their role in conferring insecticide insensitivity has been confirmed; using functional expression; only for those in Dro…	2001	11563981.1
GP00000044	Acetylcholinesterase (Ace)	Martin	Ace	P07140	Drosophila melanogaster	7227.FBpp0289713	Belongs to the type-B carboxylesterase/lipase family.	AcChE;ace;ACE;ace-2;ache;AchE;AChE;CG17907;CHE;dAChE;dmAChE;DmAChE;Dmel\CG17907;Dm_ace;FBgn0000024;l(3)26;l(3)87Ed	GO:0042803;GO:0003990;GO:0004104;GO:0043199	GO:0005886;GO:0005737;GO:0031225;GO:0030054;GO:0043083	GO:0006581;GO:0001507;GO:0007268;GO:0042426;GO:0042331	ACM68725	Physiology	Xenobiotic resistance (insecticide)	Musca domestica - sensitive	Musca domestica- resistant 77M; CH2; 690ab	7370	Musca domestica	house fly	species	cellular organisms; Eukaryota; Opisthokonta; Metazoa; Eumetazoa; Bilateria; Protostomia; Ecdysozoa; Panarthropoda; Arthropoda; Mandibulata; Pancrustacea; Hexapoda; Insecta; Dicondylia; Pterygota; Neoptera; Holometabola; Diptera; Brachycera; Muscomorpha; Eremoneura; Cyclorrhapha; Schizophora; Calyptratae; Muscoidea; Muscidae; Muscinae; Muscini; Musca; Musca	0		7370	Musca domestica	house fly	species	cellular organisms; Eukaryota; Opisthokonta; Metazoa; Eumetazoa; Bilateria; Protostomia; Ecdysozoa; Panarthropoda; Arthropoda; Mandibulata; Pancrustacea; Hexapoda; Insecta; Dicondylia; Pterygota; Neoptera; Holometabola; Diptera; Brachycera; Muscomorpha; Eremoneura; Cyclorrhapha; Schizophora; Calyptratae; Muscoidea; Muscidae; Muscinae; Muscini; Musca; Musca	1	Musca domestica- resistant 77M; CH2; 690ab	Taxon A	Intraspecific	Candidate Gene	Phe327Tyr	Coding	No	Nonsynonymous							SNP		Identification and characterization of mutations in housefly (Musca domestica) acetylcholinesterase involved in insecticide resistance.	Acetylcholinesterase (AChE) insensitive to organophosphate and carbamate insecticides has been identified as a major resistance mechanism in numerous arthropod species. However; the associated genetic changes have been reported in the AChE genes from only three insect species; their role in conferring insecticide insensitivity has been confirmed; using functional expression; only for those in Dro…	2001	11563981.1
GP00000045	Acetylcholinesterase (Ace)	Martin	Ace	P07140	Drosophila melanogaster	7227.FBpp0289713	Belongs to the type-B carboxylesterase/lipase family.	AcChE;ace;ACE;ace-2;ache;AchE;AChE;CG17907;CHE;dAChE;dmAChE;DmAChE;Dmel\CG17907;Dm_ace;FBgn0000024;l(3)26;l(3)87Ed	GO:0042803;GO:0003990;GO:0004104;GO:0043199	GO:0005886;GO:0005737;GO:0031225;GO:0030054;GO:0043083	GO:0006581;GO:0001507;GO:0007268;GO:0042426;GO:0042331	AAO06900	Physiology	Xenobiotic resistance (insecticide)	Bactrocera dorsalis- sensitive	Bactrocera dorsalis- artificially selected for resistance	27457	Bactrocera dorsalis	oriental fruit fly	species	cellular organisms; Eukaryota; Opisthokonta; Metazoa; Eumetazoa; Bilateria; Protostomia; Ecdysozoa; Panarthropoda; Arthropoda; Mandibulata; Pancrustacea; Hexapoda; Insecta; Dicondylia; Pterygota; Neoptera; Holometabola; Diptera; Brachycera; Muscomorpha; Eremoneura; Cyclorrhapha; Schizophora; Acalyptratae; Tephritoidea; Tephritidae; Dacinae; Dacini; Bactrocera; Bactrocera; Bactrocera dorsalis comp…	0		27457	Bactrocera dorsalis	oriental fruit fly	species	cellular organisms; Eukaryota; Opisthokonta; Metazoa; Eumetazoa; Bilateria; Protostomia; Ecdysozoa; Panarthropoda; Arthropoda; Mandibulata; Pancrustacea; Hexapoda; Insecta; Dicondylia; Pterygota; Neoptera; Holometabola; Diptera; Brachycera; Muscomorpha; Eremoneura; Cyclorrhapha; Schizophora; Acalyptratae; Tephritoidea; Tephritidae; Dacinae; Dacini; Bactrocera; Bactrocera; Bactrocera dorsalis comp…	0		Taxon A	Intraspecific	Candidate Gene &2 Candidate Gene	I214V + G488S (+ possibly Q643R) &2 I214V + G488S (+ possibly Q643R)	Coding &2 Coding	No &2 No	Nonsynonymous &2 Nonsynonymous	&2	&2	&2	Ile &2 Gly	214 &2 488	Val &2 Ser	SNP &2 SNP	&2	Mutations in the acetylcholinesterase gene of Bactrocera dorsalis associated with resistance to organophosphorus insecticides. &2 Mutations in the acetylcholinesterase gene of Bactrocera dorsalis associated with resistance to organophosphorus insecticides.	Mutations in the gene encoding the enzyme acetylcholinesterase (AChE) of the oriental fruit fly; Bactrocera dorsalis; associated with resistance to an organophosphorus insecticide have been characterized. Three point mutations producing nonsynonymous changes in the predicted amino acid sequence of the product of the B. dorsalis ace gene in resistant vs. susceptible flies have been identified. One…	2006 &2 2006	16651186.1 &2 16651186.1
GP00000046	achaete-scute complex	Martin	sc	P10084	Drosophila melanogaster	7227.FBpp0070072		AS-C T4;AS-C T4sc;ascT4;bHLHc28;CG3827;Dmel\CG3827;DROACS2;EG:198A6.1;Hw;l(1)1Ba;Sc;sc/T4;scalpha;scute/sisterlessB;SC_DA;sis b;sis-b;sisb;sisB;T4;T4 AS-C	GO:0001228;GO:0003700;GO:0046982;GO:0000977;GO:0043565;GO:0008134	GO:0090575;GO:0005667	GO:0007419;GO:0007417;GO:0022416;GO:0008407;GO:0035883;GO:0061382;GO:0043066;GO:0007399;GO:0007400;GO:0030182;GO:0007422;GO:0045944;GO:0007346;GO:0050767;GO:0006357;GO:0006355;GO:0007423;GO:0007530;GO:0007540	AAF45499.1	Morphology	Bristle number (abdomen; female-limited)	Drosophila melanogaster	Drosophila melanogaster	7227	Drosophila melanogaster	fruit fly	species	cellular organisms; Eukaryota; Opisthokonta; Metazoa; Eumetazoa; Bilateria; Protostomia; Ecdysozoa; Panarthropoda; Arthropoda; Mandibulata; Pancrustacea; Hexapoda; Insecta; Dicondylia; Pterygota; Neoptera; Holometabola; Diptera; Brachycera; Muscomorpha; Eremoneura; Cyclorrhapha; Schizophora; Acalyptratae; Ephydroidea; Drosophilidae; Drosophilinae; Drosophilini; Drosophila; Sophophora; melanogaste…	0		7227	Drosophila melanogaster	fruit fly	species	cellular organisms; Eukaryota; Opisthokonta; Metazoa; Eumetazoa; Bilateria; Protostomia; Ecdysozoa; Panarthropoda; Arthropoda; Mandibulata; Pancrustacea; Hexapoda; Insecta; Dicondylia; Pterygota; Neoptera; Holometabola; Diptera; Brachycera; Muscomorpha; Eremoneura; Cyclorrhapha; Schizophora; Acalyptratae; Ephydroidea; Drosophilidae; Drosophilinae; Drosophilini; Drosophila; Sophophora; melanogaste…	0		Taxon A	Intraspecific	Linkage Mapping	transposon insertion in non-coding region	Cis-regulatory	No								Insertion	1-10 kb	Both naturally occurring insertions of transposable elements and intermediate frequency polymorphisms at the achaete-scute complex are associated with variation in bristle number in Drosophila melanogaster.	A restriction enzyme survey of a 110-kb region including the achaete scute complex (ASC) examined 14 polymorphic molecular markers in a sample of 56 naturally occurring chromosomes. Large insertions as a class were associated with a reduction in both sternopleural and abdominal bristle number; supporting deleterious mutation-selection equilibrium models for the maintenance of quantitative genetic…	2000	10757767.1
GP00000047	achaete-scute complex	Martin	sc	P10084	Drosophila melanogaster	7227.FBpp0070072		AS-C T4;AS-C T4sc;ascT4;bHLHc28;CG3827;Dmel\CG3827;DROACS2;EG:198A6.1;Hw;l(1)1Ba;Sc;sc/T4;scalpha;scute/sisterlessB;SC_DA;sis b;sis-b;sisb;sisB;T4;T4 AS-C	GO:0001228;GO:0003700;GO:0046982;GO:0000977;GO:0043565;GO:0008134	GO:0090575;GO:0005667	GO:0007419;GO:0007417;GO:0022416;GO:0008407;GO:0035883;GO:0061382;GO:0043066;GO:0007399;GO:0007400;GO:0030182;GO:0007422;GO:0045944;GO:0007346;GO:0050767;GO:0006357;GO:0006355;GO:0007423;GO:0007530;GO:0007540	AAF45499.1	Morphology	Bristle number (abdomen)	Drosophila melanogaster	Drosophila melanogaster	7227	Drosophila melanogaster	fruit fly	species	cellular organisms; Eukaryota; Opisthokonta; Metazoa; Eumetazoa; Bilateria; Protostomia; Ecdysozoa; Panarthropoda; Arthropoda; Mandibulata; Pancrustacea; Hexapoda; Insecta; Dicondylia; Pterygota; Neoptera; Holometabola; Diptera; Brachycera; Muscomorpha; Eremoneura; Cyclorrhapha; Schizophora; Acalyptratae; Ephydroidea; Drosophilidae; Drosophilinae; Drosophilini; Drosophila; Sophophora; melanogaste…	0		7227	Drosophila melanogaster	fruit fly	species	cellular organisms; Eukaryota; Opisthokonta; Metazoa; Eumetazoa; Bilateria; Protostomia; Ecdysozoa; Panarthropoda; Arthropoda; Mandibulata; Pancrustacea; Hexapoda; Insecta; Dicondylia; Pterygota; Neoptera; Holometabola; Diptera; Brachycera; Muscomorpha; Eremoneura; Cyclorrhapha; Schizophora; Acalyptratae; Ephydroidea; Drosophilidae; Drosophilinae; Drosophilini; Drosophila; Sophophora; melanogaste…	0		Data not curated	Intraspecific	Linkage Mapping	indel MC21 in promoter region of scute	Cis-regulatory	No								Indel	1-10 kb	Both naturally occurring insertions of transposable elements and intermediate frequency polymorphisms at the achaete-scute complex are associated with variation in bristle number in Drosophila melanogaster.	A restriction enzyme survey of a 110-kb region including the achaete scute complex (ASC) examined 14 polymorphic molecular markers in a sample of 56 naturally occurring chromosomes. Large insertions as a class were associated with a reduction in both sternopleural and abdominal bristle number; supporting deleterious mutation-selection equilibrium models for the maintenance of quantitative genetic…	2000	10757767.1
GP00000048	achaete-scute complex	Martin	sc	P10084	Drosophila melanogaster	7227.FBpp0070072		AS-C T4;AS-C T4sc;ascT4;bHLHc28;CG3827;Dmel\CG3827;DROACS2;EG:198A6.1;Hw;l(1)1Ba;Sc;sc/T4;scalpha;scute/sisterlessB;SC_DA;sis b;sis-b;sisb;sisB;T4;T4 AS-C	GO:0001228;GO:0003700;GO:0046982;GO:0000977;GO:0043565;GO:0008134	GO:0090575;GO:0005667	GO:0007419;GO:0007417;GO:0022416;GO:0008407;GO:0035883;GO:0061382;GO:0043066;GO:0007399;GO:0007400;GO:0030182;GO:0007422;GO:0045944;GO:0007346;GO:0050767;GO:0006357;GO:0006355;GO:0007423;GO:0007530;GO:0007540	AAF45499.1	Morphology	Bristle number (thorax)	Drosophila melanogaster	Drosophila melanogaster	7227	Drosophila melanogaster	fruit fly	species	cellular organisms; Eukaryota; Opisthokonta; Metazoa; Eumetazoa; Bilateria; Protostomia; Ecdysozoa; Panarthropoda; Arthropoda; Mandibulata; Pancrustacea; Hexapoda; Insecta; Dicondylia; Pterygota; Neoptera; Holometabola; Diptera; Brachycera; Muscomorpha; Eremoneura; Cyclorrhapha; Schizophora; Acalyptratae; Ephydroidea; Drosophilidae; Drosophilinae; Drosophilini; Drosophila; Sophophora; melanogaste…	0		7227	Drosophila melanogaster	fruit fly	species	cellular organisms; Eukaryota; Opisthokonta; Metazoa; Eumetazoa; Bilateria; Protostomia; Ecdysozoa; Panarthropoda; Arthropoda; Mandibulata; Pancrustacea; Hexapoda; Insecta; Dicondylia; Pterygota; Neoptera; Holometabola; Diptera; Brachycera; Muscomorpha; Eremoneura; Cyclorrhapha; Schizophora; Acalyptratae; Ephydroidea; Drosophilidae; Drosophilinae; Drosophilini; Drosophila; Sophophora; melanogaste…	0		Data not curated	Intraspecific	Linkage Mapping	indel MC22 in promoter region of scute	Cis-regulatory	No								Indel	1-9 bp	How repeatable are associations between polymorphisms in achaete-scute and bristle number variation in Drosophila?	Currently; the relevance of common genetic variants--particularly those significantly associated with phenotypic variation in laboratory studies--to standing phenotypic variation in the wild is poorly understood. To address this; we quantified the relationship between achaete-scute complex (ASC) polymorphisms and Drosophila bristle number phenotypes in several new population samples. MC22 is a bi…	2007	17277365.1
GP00000049	achaete-scute complex	Martin	sc	P10084	Drosophila melanogaster	7227.FBpp0070072		AS-C T4;AS-C T4sc;ascT4;bHLHc28;CG3827;Dmel\CG3827;DROACS2;EG:198A6.1;Hw;l(1)1Ba;Sc;sc/T4;scalpha;scute/sisterlessB;SC_DA;sis b;sis-b;sisb;sisB;T4;T4 AS-C	GO:0001228;GO:0003700;GO:0046982;GO:0000977;GO:0043565;GO:0008134	GO:0090575;GO:0005667	GO:0007419;GO:0007417;GO:0022416;GO:0008407;GO:0035883;GO:0061382;GO:0043066;GO:0007399;GO:0007400;GO:0030182;GO:0007422;GO:0045944;GO:0007346;GO:0050767;GO:0006357;GO:0006355;GO:0007423;GO:0007530;GO:0007540	AAF45499.1	Morphology	Bristle number (thorax)	Drosophila melanogaster	Drosophila quadrilineata	7227	Drosophila melanogaster	fruit fly	species	cellular organisms; Eukaryota; Opisthokonta; Metazoa; Eumetazoa; Bilateria; Protostomia; Ecdysozoa; Panarthropoda; Arthropoda; Mandibulata; Pancrustacea; Hexapoda; Insecta; Dicondylia; Pterygota; Neoptera; Holometabola; Diptera; Brachycera; Muscomorpha; Eremoneura; Cyclorrhapha; Schizophora; Acalyptratae; Ephydroidea; Drosophilidae; Drosophilinae; Drosophilini; Drosophila; Sophophora; melanogaste…	0		387621	Drosophila quadrilineata		species	cellular organisms; Eukaryota; Opisthokonta; Metazoa; Eumetazoa; Bilateria; Protostomia; Ecdysozoa; Panarthropoda; Arthropoda; Mandibulata; Pancrustacea; Hexapoda; Insecta; Dicondylia; Pterygota; Neoptera; Holometabola; Diptera; Brachycera; Muscomorpha; Eremoneura; Cyclorrhapha; Schizophora; Acalyptratae; Ephydroidea; Drosophilidae; Drosophilinae; Drosophilini; Drosophila; Drosophila; immigrans g…	0		Data not curated	Interspecific	Candidate Gene	Not identified	Cis-regulatory	No								Unknown	unknown	Two or four bristles: functional evolution of an enhancer of scute in Drosophilidae.	Changes in cis-regulatory sequences are proposed to underlie much of morphological evolution. Yet; little is known about how such modifications translate into phenotypic differences. To address this problem; we focus on the dorsocentral bristles of Drosophilidae. In Drosophila melanogaster; development of these bristles depends on a cis-regulatory element; the dorsocentral enhancer; to activate s…	2006	17105353.1
GP00000050	ADAMTS10	Martin	ADAMTS10	Q9H324	Homo sapiens	9606.ENSP00000270328		WMS;WMS1;ADAM-TS10;ADAMTS-10	GO:0046872;GO:0004222	GO:0062023;GO:0001527		AF163762	Morphology	Body size (height)	Homo sapiens	Homo sapiens	9606	Homo sapiens	human	species	cellular organisms; Eukaryota; Opisthokonta; Metazoa; Eumetazoa; Bilateria; Deuterostomia; Chordata; Craniata; Vertebrata; Gnathostomata; Teleostomi; Euteleostomi; Sarcopterygii; Dipnotetrapodomorpha; Tetrapoda; Amniota; Mammalia; Theria; Eutheria; Boreoeutheria; Euarchontoglires; Primates; Haplorrhini; Simiiformes; Catarrhini; Hominoidea; Hominidae; Homininae; Homo	0		9606	Homo sapiens	human	species	cellular organisms; Eukaryota; Opisthokonta; Metazoa; Eumetazoa; Bilateria; Deuterostomia; Chordata; Craniata; Vertebrata; Gnathostomata; Teleostomi; Euteleostomi; Sarcopterygii; Dipnotetrapodomorpha; Tetrapoda; Amniota; Mammalia; Theria; Eutheria; Boreoeutheria; Euarchontoglires; Primates; Haplorrhini; Simiiformes; Catarrhini; Hominoidea; Hominidae; Homininae; Homo	0		Data not curated	Intraspecific	Association Mapping	unknown	Unknown	Unknown								Unknown		Recent progress in the study of the genetics of height.	Adult height is a classic polygenic trait of high narrow-sense heritability (h (2) = 0.8). In the late nineteenth to early twentieth century; variation in adult height was used as a model to set the foundation of the fields of statistics and quantitative genetics. More recently; with our increasing knowledge concerning the extent of genetic variation in the human genome; human geneticists have us…	2011	21340692.1
GP00000051	AEP2	Martin	AEP2	P22136	Saccharomyces cerevisiae (strain ATCC 204508 / S288c)	4932.YMR282C	Belongs to the AEP2 family.	ATP13;YMR282C;YM8021.08C	GO:0003723	GO:0005739	GO:0070124;GO:0006417	AAA34412	Physiology	Hybrid Incompatibility (F2 sterility)	Saccharomyces cerevisiae	Saccharomyces bayanus	4932	Saccharomyces cerevisiae	baker's yeast	species	cellular organisms; Eukaryota; Opisthokonta; Fungi; Dikarya; Ascomycota; saccharomyceta; Saccharomycotina; Saccharomycetes; Saccharomycetales; Saccharomycetaceae; Saccharomyces	0		4931	Saccharomyces bayanus		species	cellular organisms; Eukaryota; Opisthokonta; Fungi; Dikarya; Ascomycota; saccharomyceta; Saccharomycotina; Saccharomycetes; Saccharomycetales; Saccharomycetaceae; Saccharomyces	0		Data not curated	Domesticated	Linkage Mapping	The region between aa 348 and aa 496 plays a critical role. When this region was further dissected in the constructs H-AEP2-bcb and H-AEP2-m3; both failed to restore respiration in the Chromosome 13 line. This result suggests that multiple critical mutations have occurred during the functional diversification of Sc-AEP2 and Sb-AEP2. Exact causing mutation(s) not determined	Coding	No	Nonsynonymous							SNP		Incompatibility of nuclear and mitochondrial genomes causes hybrid sterility between two yeast species.	Hybrids between species are usually unviable or sterile. One possible mechanism causing reproductive isolation is incompatibility between genes from different species. These "speciation" genes are interacting components that cannot function properly when mixed with alleles from other species. To test whether such genes exist in two closely related yeast species; we constructed hybrid lines in whi…	2008	19070577.1
GP00000052	AFGP multigene - antifreeze glycoproteins	Martin	afgp8	P24856	Notothenia neglecta					GO:0005576			Physiology	Anti-freezing	Other fishes	Dissostichus mawsoni - notothenioid fishes	32443	Teleostei	teleost fishes	infraclass	cellular organisms; Eukaryota; Opisthokonta; Metazoa; Eumetazoa; Bilateria; Deuterostomia; Chordata; Craniata; Vertebrata; Gnathostomata; Teleostomi; Euteleostomi; Actinopterygii; Actinopteri; Neopterygii	0		36200	Dissostichus mawsoni	Antarctic toothfish	species	cellular organisms; Eukaryota; Opisthokonta; Metazoa; Eumetazoa; Bilateria; Deuterostomia; Chordata; Craniata; Vertebrata; Gnathostomata; Teleostomi; Euteleostomi; Actinopterygii; Actinopteri; Neopterygii; Teleostei; Osteoglossocephalai; Clupeocephala; Euteleosteomorpha; Neoteleostei; Eurypterygia; Ctenosquamata; Acanthomorphata; Euacanthomorphacea; Percomorphaceae; Eupercaria; Perciformes; Notot…	0		Data not curated	Intergeneric or Higher	Candidate Gene	multiple modifications of a pancreatic; secreted trypsinogen; notably via multiplications of small tri-peptidic repeats	Coding	No								Unknown		Evolution of antifreeze glycoprotein gene from a trypsinogen gene in Antarctic notothenioid fish.	Freezing avoidance conferred by different types of antifreeze proteins in various polar and subpolar fishes represents a remarkable example of cold adaptation; but how these unique proteins arose is unknown. We have found that the antifreeze glycoproteins (AFGPs) of the predominant Antarctic fish taxon; the notothenioids; evolved from a pancreatic trypsinogen. We have determined the likely evolut…	1997	9108060.1
GP00000053	AGAMOUS-Like6	Martin	AGL6	P29386	Arabidopsis thaliana	3702.AT2G45650.1		AGAMOUS-like 6;F17K2.18;REDUCED SHOOT BRANCHING 1;RSB1;At2g45650	GO:0046983;GO:0003700;GO:0000977;GO:0043565;GO:0008134;GO:0000982;GO:0044212	GO:0005634	GO:0007275;GO:0045944;GO:0030154;GO:0048437;GO:0048481;GO:0009911;GO:0010228		Morphology &2 Morphology	Plant architecture &2 Inflorescence architecture	Arabidopsis thaliana - Ler &2	Arabidopsis thaliana - C24 - reduced stem branching &2	3702	Arabidopsis thaliana	thale cress	species	cellular organisms; Eukaryota; Viridiplantae; Streptophyta; Streptophytina; Embryophyta; Tracheophyta; Euphyllophyta; Spermatophyta; Magnoliophyta; Mesangiospermae; eudicotyledons; Gunneridae; Pentapetalae; rosids; malvids; Brassicales; Brassicaceae; Camelineae; Arabidopsis	1	Arabidopsis thaliana - Ler	3702	Arabidopsis thaliana	thale cress	species	cellular organisms; Eukaryota; Viridiplantae; Streptophyta; Streptophytina; Embryophyta; Tracheophyta; Euphyllophyta; Spermatophyta; Magnoliophyta; Mesangiospermae; eudicotyledons; Gunneridae; Pentapetalae; rosids; malvids; Brassicales; Brassicaceae; Camelineae; Arabidopsis	1	Arabidopsis thaliana - C24 - reduced stem branching	Taxon A	Intraspecific	Linkage Mapping	Pro201Leu	Coding	No	Nonsynonymous							SNP		Epistatic natural allelic variation reveals a function of AGAMOUS-LIKE6 in axillary bud formation in Arabidopsis.	In the Arabidopsis multiparent recombinant inbred line mapping population; a limited number of plants were detected that lacked axillary buds in most of the axils of the cauline (stem) leaves; but formed such buds in almost all rosette axils. Genetic analysis showed that polymorphisms in at least three loci together constitute this phenotype; which only occurs in late-flowering plants. Early flow…	2012	22730404.1
GP00000055	Agouti	Martin	Asip	Q03288	Mus musculus	10090.ENSMUSP00000029123		As;ASP;A<y>;ASIP;a	GO:0031779;GO:0031781;GO:0031782	GO:0005576;GO:0005623	GO:0008343;GO:0006091;GO:0071514;GO:0009755;GO:0042438;GO:0032438;GO:0032402;GO:0043473;GO:0048023;GO:0040030	ABV02195	Morphology	Coloration (coat; dorso-ventral)	Peromyscus polionotus	Peromyscus polionotus - New Hampshire; melanic	42413	Peromyscus polionotus	oldfield mouse	species	cellular organisms; Eukaryota; Opisthokonta; Metazoa; Eumetazoa; Bilateria; Deuterostomia; Chordata; Craniata; Vertebrata; Gnathostomata; Teleostomi; Euteleostomi; Sarcopterygii; Dipnotetrapodomorpha; Tetrapoda; Amniota; Mammalia; Theria; Eutheria; Boreoeutheria; Euarchontoglires; Glires; Rodentia; Myomorpha; Muroidea; Cricetidae; Neotominae; Peromyscus	0		42413	Peromyscus polionotus	oldfield mouse	species	cellular organisms; Eukaryota; Opisthokonta; Metazoa; Eumetazoa; Bilateria; Deuterostomia; Chordata; Craniata; Vertebrata; Gnathostomata; Teleostomi; Euteleostomi; Sarcopterygii; Dipnotetrapodomorpha; Tetrapoda; Amniota; Mammalia; Theria; Eutheria; Boreoeutheria; Euarchontoglires; Glires; Rodentia; Myomorpha; Muroidea; Cricetidae; Neotominae; Peromyscus	1	Peromyscus polionotus - New Hampshire; melanic	Data not curated	Intraspecific	Candidate Gene	125kb deletion including 5' CDS of Agouti	Gene Loss	Yes								Deletion	100-1000 kb	Melanism in peromyscus is caused by independent mutations in agouti.	Identifying the molecular basis of phenotypes that have evolved independently can provide insight into the ways genetic and developmental constraints influence the maintenance of phenotypic diversity. Melanic (darkly pigmented) phenotypes in mammals provide a potent system in which to study the genetic basis of naturally occurring mutant phenotypes because melanism occurs in many mammals; and the…	2009	19649329.1
GP00000056	Agouti	Martin	Asip	Q03288	Mus musculus	10090.ENSMUSP00000029123		As;ASP;A<y>;ASIP;a	GO:0031779;GO:0031781;GO:0031782	GO:0005576;GO:0005623	GO:0008343;GO:0006091;GO:0071514;GO:0009755;GO:0042438;GO:0032438;GO:0032402;GO:0043473;GO:0048023;GO:0040030	ABV02195	Morphology	Coloration (coat; dorso-ventral)	Peromyscus polionotus	Peromyscus polionotus - Alaska; melanic	42413	Peromyscus polionotus	oldfield mouse	species	cellular organisms; Eukaryota; Opisthokonta; Metazoa; Eumetazoa; Bilateria; Deuterostomia; Chordata; Craniata; Vertebrata; Gnathostomata; Teleostomi; Euteleostomi; Sarcopterygii; Dipnotetrapodomorpha; Tetrapoda; Amniota; Mammalia; Theria; Eutheria; Boreoeutheria; Euarchontoglires; Glires; Rodentia; Myomorpha; Muroidea; Cricetidae; Neotominae; Peromyscus	0		42413	Peromyscus polionotus	oldfield mouse	species	cellular organisms; Eukaryota; Opisthokonta; Metazoa; Eumetazoa; Bilateria; Deuterostomia; Chordata; Craniata; Vertebrata; Gnathostomata; Teleostomi; Euteleostomi; Sarcopterygii; Dipnotetrapodomorpha; Tetrapoda; Amniota; Mammalia; Theria; Eutheria; Boreoeutheria; Euarchontoglires; Glires; Rodentia; Myomorpha; Muroidea; Cricetidae; Neotominae; Peromyscus	1	Peromyscus polionotus - Alaska; melanic	Data not curated	Intraspecific	Candidate Gene	Premature stop codon at residue 65	Coding	Yes	Nonsense							SNP		Melanism in peromyscus is caused by independent mutations in agouti.	Identifying the molecular basis of phenotypes that have evolved independently can provide insight into the ways genetic and developmental constraints influence the maintenance of phenotypic diversity. Melanic (darkly pigmented) phenotypes in mammals provide a potent system in which to study the genetic basis of naturally occurring mutant phenotypes because melanism occurs in many mammals; and the…	2009	19649329.1
GP00000057	Agouti	Martin	Asip	Q03288	Mus musculus	10090.ENSMUSP00000029123		As;ASP;A<y>;ASIP;a	GO:0031779;GO:0031781;GO:0031782	GO:0005576;GO:0005623	GO:0008343;GO:0006091;GO:0071514;GO:0009755;GO:0042438;GO:0032438;GO:0032402;GO:0043473;GO:0048023;GO:0040030	ABV02195	Morphology	Coloration (coat; dorso-ventral)	Peromyscus polionotus subgriseus (mainland)	Peromyscus polionotus leucocephalus (beach)	42413	Peromyscus polionotus	oldfield mouse	species	cellular organisms; Eukaryota; Opisthokonta; Metazoa; Eumetazoa; Bilateria; Deuterostomia; Chordata; Craniata; Vertebrata; Gnathostomata; Teleostomi; Euteleostomi; Sarcopterygii; Dipnotetrapodomorpha; Tetrapoda; Amniota; Mammalia; Theria; Eutheria; Boreoeutheria; Euarchontoglires; Glires; Rodentia; Myomorpha; Muroidea; Cricetidae; Neotominae; Peromyscus	1	Peromyscus polionotus subgriseus (mainland)	42413	Peromyscus polionotus	oldfield mouse	species	cellular organisms; Eukaryota; Opisthokonta; Metazoa; Eumetazoa; Bilateria; Deuterostomia; Chordata; Craniata; Vertebrata; Gnathostomata; Teleostomi; Euteleostomi; Sarcopterygii; Dipnotetrapodomorpha; Tetrapoda; Amniota; Mammalia; Theria; Eutheria; Boreoeutheria; Euarchontoglires; Glires; Rodentia; Myomorpha; Muroidea; Cricetidae; Neotominae; Peromyscus	1	Peromyscus polionotus leucocephalus (beach)	Data not curated	Intraspecific	Linkage Mapping	Not identified	Cis-regulatory	No								Unknown	unknown	The developmental role of Agouti in color pattern evolution.	Animal color patterns can affect fitness in the wild; however; little is known about the mechanisms that control their formation and subsequent evolution. We took advantage of two locally camouflaged populations of Peromyscus mice to show that the negative regulator of adult pigmentation; Agouti; also plays a key developmental role in color pattern evolution. Genetic and functional analyses showe…	2011	21350176.1
GP00000058	Agouti	Martin	Asip	Q03288	Mus musculus	10090.ENSMUSP00000029123		As;ASP;A<y>;ASIP;a	GO:0031779;GO:0031781;GO:0031782	GO:0005576;GO:0005623	GO:0008343;GO:0006091;GO:0071514;GO:0009755;GO:0042438;GO:0032438;GO:0032402;GO:0043473;GO:0048023;GO:0040030	AAF22158	Morphology	Coloration (coat; dorso-ventral)	Sus scrofa- Mangalitza	Sus scrofa - Pi_strain	9823	Sus scrofa	pig	species	cellular organisms; Eukaryota; Opisthokonta; Metazoa; Eumetazoa; Bilateria; Deuterostomia; Chordata; Craniata; Vertebrata; Gnathostomata; Teleostomi; Euteleostomi; Sarcopterygii; Dipnotetrapodomorpha; Tetrapoda; Amniota; Mammalia; Theria; Eutheria; Boreoeutheria; Laurasiatheria; Cetartiodactyla; Suina; Suidae; Sus	1	Sus scrofa- Mangalitza	9825	Sus scrofa domesticus	domestic pig	subspecies	cellular organisms; Eukaryota; Opisthokonta; Metazoa; Eumetazoa; Bilateria; Deuterostomia; Chordata; Craniata; Vertebrata; Gnathostomata; Teleostomi; Euteleostomi; Sarcopterygii; Dipnotetrapodomorpha; Tetrapoda; Amniota; Mammalia; Theria; Eutheria; Boreoeutheria; Laurasiatheria; Cetartiodactyla; Suina; Suidae; Sus; Sus scrofa	1	Sus scrofa - Pi_strain	Data not curated	Domesticated	Linkage Mapping	unknown	Cis-regulatory	No								Unknown	unknown	The mutation causing the black-and-tan pigmentation phenotype of Mangalitza pigs maps to the porcine ASIP locus but does not affect its coding sequence.	The gene for agouti signaling protein (ASIP) is centrally involved in the expression of coat color traits in animals. The Mangalitza pig breed is characterized by a black-and-tan phenotype with black dorsal pigmentation and yellow or white ventral pigmentation. We investigated a Mangalitza x Piétrain cross and observed a coat color segregation pattern in the F2 generation that can be explained by…	2006	16416091.1
GP00000059	Agouti	Martin	Asip	Q03288	Mus musculus	10090.ENSMUSP00000029123		As;ASP;A<y>;ASIP;a	GO:0031779;GO:0031781;GO:0031782	GO:0005576;GO:0005623	GO:0008343;GO:0006091;GO:0071514;GO:0009755;GO:0042438;GO:0032438;GO:0032402;GO:0043473;GO:0048023;GO:0040030	CAA68003	Morphology	Coloration (coat)	Bos taurus	Bos taurus; Normande	9913	Bos taurus	cattle	species	cellular organisms; Eukaryota; Opisthokonta; Metazoa; Eumetazoa; Bilateria; Deuterostomia; Chordata; Craniata; Vertebrata; Gnathostomata; Teleostomi; Euteleostomi; Sarcopterygii; Dipnotetrapodomorpha; Tetrapoda; Amniota; Mammalia; Theria; Eutheria; Boreoeutheria; Laurasiatheria; Cetartiodactyla; Ruminantia; Pecora; Bovidae; Bovinae; Bos	0	Bos taurus; Normande	9913	Bos taurus	cattle	species	cellular organisms; Eukaryota; Opisthokonta; Metazoa; Eumetazoa; Bilateria; Deuterostomia; Chordata; Craniata; Vertebrata; Gnathostomata; Teleostomi; Euteleostomi; Sarcopterygii; Dipnotetrapodomorpha; Tetrapoda; Amniota; Mammalia; Theria; Eutheria; Boreoeutheria; Laurasiatheria; Cetartiodactyla; Ruminantia; Pecora; Bovidae; Bovinae; Bos	1	Bos taurus; Normande	Taxon A	Domesticated	Candidate Gene	LINE element insertion in 5' region of gene; over expression of alternative splice forms	Cis-regulatory	No								Insertion	1-10 kb	The insertion of a full-length Bos taurus LINE element is responsible for a transcriptional deregulation of the Normande Agouti gene.	Mammalian pigmentation is controlled by the concerted action of Tyr; Tyrp1 and Dct producing eumelanin and/or pheomelanin in melanocytes. The ratio of these two pigments is determined by the agonist alpha-melanocyte stimulating hormone and the antagonist Agouti protein acting on the Mc1r. Here we show that the Agouti gene is over-expressed in Normande breed compared with Prim'Holstein breed. The …	2006	16827753.1
GP00000060	Agouti (ASIP)	Martin	Asip	Q03288	Mus musculus	10090.ENSMUSP00000029123		As;ASP;A<y>;ASIP;a	GO:0031779;GO:0031781;GO:0031782	GO:0005576;GO:0005623	GO:0008343;GO:0006091;GO:0071514;GO:0009755;GO:0042438;GO:0032438;GO:0032402;GO:0043473;GO:0048023;GO:0040030	AAW01462	Morphology	Coloration (coat)	Canis familiaris	Canis familiaris - 8 breeds with a black-and-tan or tricolor phenotype	9615	Canis lupus familiaris	dog	subspecies	cellular organisms; Eukaryota; Opisthokonta; Metazoa; Eumetazoa; Bilateria; Deuterostomia; Chordata; Craniata; Vertebrata; Gnathostomata; Teleostomi; Euteleostomi; Sarcopterygii; Dipnotetrapodomorpha; Tetrapoda; Amniota; Mammalia; Theria; Eutheria; Boreoeutheria; Laurasiatheria; Carnivora; Caniformia; Canidae; Canis; Canis lupus	0		9615	Canis lupus familiaris	dog	subspecies	cellular organisms; Eukaryota; Opisthokonta; Metazoa; Eumetazoa; Bilateria; Deuterostomia; Chordata; Craniata; Vertebrata; Gnathostomata; Teleostomi; Euteleostomi; Sarcopterygii; Dipnotetrapodomorpha; Tetrapoda; Amniota; Mammalia; Theria; Eutheria; Boreoeutheria; Laurasiatheria; Carnivora; Caniformia; Canidae; Canis; Canis lupus	0		Data not curated	Domesticated	Candidate Gene	c.244G>T + 248G>A ; p.A82S + p.R83H A82S and R83H in Linkage Disequilibrium a G-to-T transversion and a G-to-A transition in exon 4 at positions corresponding to residues 244 and 248 of the cDNA sequence It is unknown if one or both substitutions alter Agouti protein function	Coding	No	Nonsynonymous							SNP		Association of an Agouti allele with fawn or sable coat color in domestic dogs.	The type of pigment synthesized in mammalian hair; yellow-red pheomelanin or black-brown eumelanin; depends on the interaction between Agouti protein and the Melanocortin 1 receptor. Although the genetics of pigmentation is broadly conserved across most mammalian species; pigment type-switching in domestic dogs is unusual because a yellow-tan coat with variable amounts of dark hair is thought to …	2005	15965787.1
GP00000061	Agouti (ASIP)	Martin	Asip	Q03288	Mus musculus	10090.ENSMUSP00000029123		As;ASP;A<y>;ASIP;a	GO:0031779;GO:0031781;GO:0031782	GO:0005576;GO:0005623	GO:0008343;GO:0006091;GO:0071514;GO:0009755;GO:0042438;GO:0032438;GO:0032402;GO:0043473;GO:0048023;GO:0040030	AAW01462	Morphology	Coloration (coat)	Canis familiaris	German Shepherd Dog - Recessive black	9615	Canis lupus familiaris	dog	subspecies	cellular organisms; Eukaryota; Opisthokonta; Metazoa; Eumetazoa; Bilateria; Deuterostomia; Chordata; Craniata; Vertebrata; Gnathostomata; Teleostomi; Euteleostomi; Sarcopterygii; Dipnotetrapodomorpha; Tetrapoda; Amniota; Mammalia; Theria; Eutheria; Boreoeutheria; Laurasiatheria; Carnivora; Caniformia; Canidae; Canis; Canis lupus	0		9615	Canis lupus familiaris	dog	subspecies	cellular organisms; Eukaryota; Opisthokonta; Metazoa; Eumetazoa; Bilateria; Deuterostomia; Chordata; Craniata; Vertebrata; Gnathostomata; Teleostomi; Euteleostomi; Sarcopterygii; Dipnotetrapodomorpha; Tetrapoda; Amniota; Mammalia; Theria; Eutheria; Boreoeutheria; Laurasiatheria; Carnivora; Caniformia; Canidae; Canis; Canis lupus	0		Taxon A	Domesticated	Candidate Gene	R96C ; g.23393552C>T c.286C>T p.R96C	Coding	No	Nonsynonymous							SNP		Characterization of the dog Agouti gene and a nonagoutimutation in German Shepherd Dogs.	The interaction between two genes; Agouti and Melanocortin-1 receptor ( Mc1r); produces diverse pigment patterns in mammals by regulating the type; amount; and distribution pattern of the two pigment types found in mammalian hair: eumelanin (brown/black) and pheomelanin (yellow/red). In domestic dogs ( Canis familiaris); there is a tremendous variation in coat color patterns between and within br…	2004	15520882.1
GP00000062	Agouti	Martin	Asip	Q03288	Mus musculus	10090.ENSMUSP00000029123		As;ASP;A<y>;ASIP;a	GO:0031779;GO:0031781;GO:0031782	GO:0005576;GO:0005623	GO:0008343;GO:0006091;GO:0071514;GO:0009755;GO:0042438;GO:0032438;GO:0032402;GO:0043473;GO:0048023;GO:0040030	AAG01635	Morphology	Coloration (coat)	Equus caballus	Equus caballus - modern breed and predomestic fossils	9796	Equus caballus	horse	species	cellular organisms; Eukaryota; Opisthokonta; Metazoa; Eumetazoa; Bilateria; Deuterostomia; Chordata; Craniata; Vertebrata; Gnathostomata; Teleostomi; Euteleostomi; Sarcopterygii; Dipnotetrapodomorpha; Tetrapoda; Amniota; Mammalia; Theria; Eutheria; Boreoeutheria; Laurasiatheria; Perissodactyla; Equidae; Equus; Equus	0		9796	Equus caballus	horse	species	cellular organisms; Eukaryota; Opisthokonta; Metazoa; Eumetazoa; Bilateria; Deuterostomia; Chordata; Craniata; Vertebrata; Gnathostomata; Teleostomi; Euteleostomi; Sarcopterygii; Dipnotetrapodomorpha; Tetrapoda; Amniota; Mammalia; Theria; Eutheria; Boreoeutheria; Laurasiatheria; Perissodactyla; Equidae; Equus; Equus	1	Equus caballus - modern breed and predomestic fossils	Taxon A	Intraspecific	Linkage Mapping	11bp deletion in exon 2: g.2174_2184del11 c.191_201del	Coding	Yes								Deletion	10-99 bp	Mutations in the agouti (ASIP); the extension (MC1R); and the brown (TYRP1) loci and their association to coat color phenotypes in horses (Equus caballus).	Coat color genetics; when successfully adapted and applied to different mammalian species; provides a good demonstration of the powerful concept of comparative genetics. Using cross-species techniques; we have cloned; sequenced; and characterized equine melanocortin-1-receptor (MC1R) and agouti-signaling-protein (ASIP); and completed a partial sequence of tyrosinase-related protein 1 (TYRP1). The…	2001	11353392.1
GP00000063	Agouti	Martin	Asip	Q03288	Mus musculus	10090.ENSMUSP00000029123		As;ASP;A<y>;ASIP;a	GO:0031779;GO:0031781;GO:0031782	GO:0005576;GO:0005623	GO:0008343;GO:0006091;GO:0071514;GO:0009755;GO:0042438;GO:0032438;GO:0032402;GO:0043473;GO:0048023;GO:0040030	AHN64806	Morphology	Coloration (coat)	Felis catus - non-melanic	Felis catus - melanic	9685	Felis catus	domestic cat	species	cellular organisms; Eukaryota; Opisthokonta; Metazoa; Eumetazoa; Bilateria; Deuterostomia; Chordata; Craniata; Vertebrata; Gnathostomata; Teleostomi; Euteleostomi; Sarcopterygii; Dipnotetrapodomorpha; Tetrapoda; Amniota; Mammalia; Theria; Eutheria; Boreoeutheria; Laurasiatheria; Carnivora; Feliformia; Felidae; Felinae; Felis	0		9685	Felis catus	domestic cat	species	cellular organisms; Eukaryota; Opisthokonta; Metazoa; Eumetazoa; Bilateria; Deuterostomia; Chordata; Craniata; Vertebrata; Gnathostomata; Teleostomi; Euteleostomi; Sarcopterygii; Dipnotetrapodomorpha; Tetrapoda; Amniota; Mammalia; Theria; Eutheria; Boreoeutheria; Laurasiatheria; Carnivora; Feliformia; Felidae; Felinae; Felis	0		Taxon A	Domesticated	Linkage Mapping	Deletion of nt 123-124	Coding	Yes								Deletion	1-9 bp	Molecular genetics and evolution of melanism in the cat family.	Melanistic coat coloration occurs as a common polymorphism in 11 of 37 felid species and reaches high population frequency in some cases but never achieves complete fixation. To investigate the genetic basis; adaptive significance; and evolutionary history of melanistic variants in the Felidae; we mapped; cloned; and sequenced the cat homologs of two putative candidate genes for melanism (ASIP [a…	2003	12620197.1
GP00000065	Agouti	Martin	Asip	Q03288	Mus musculus	10090.ENSMUSP00000029123		As;ASP;A<y>;ASIP;a	GO:0031779;GO:0031781;GO:0031782	GO:0005576;GO:0005623	GO:0008343;GO:0006091;GO:0071514;GO:0009755;GO:0042438;GO:0032438;GO:0032402;GO:0043473;GO:0048023;GO:0040030	AGB56420	Morphology	Coloration (coat)	Panthera pardus	Panthera pardus - melanic	9691	Panthera pardus	leopard	species	cellular organisms; Eukaryota; Opisthokonta; Metazoa; Eumetazoa; Bilateria; Deuterostomia; Chordata; Craniata; Vertebrata; Gnathostomata; Teleostomi; Euteleostomi; Sarcopterygii; Dipnotetrapodomorpha; Tetrapoda; Amniota; Mammalia; Theria; Eutheria; Boreoeutheria; Laurasiatheria; Carnivora; Feliformia; Felidae; Pantherinae; Panthera	0		9691	Panthera pardus	leopard	species	cellular organisms; Eukaryota; Opisthokonta; Metazoa; Eumetazoa; Bilateria; Deuterostomia; Chordata; Craniata; Vertebrata; Gnathostomata; Teleostomi; Euteleostomi; Sarcopterygii; Dipnotetrapodomorpha; Tetrapoda; Amniota; Mammalia; Theria; Eutheria; Boreoeutheria; Laurasiatheria; Carnivora; Feliformia; Felidae; Pantherinae; Panthera	0		Taxon A	Intraspecific	Candidate Gene	nonsense mutation located in exon 4 (C333A) predicted to introduce a stop codon at amino acid position 111	Coding	Yes	Nonsense	TGC	333	TGA	Cys	111	STP	SNP		How the leopard hides its spots: ASIP mutations and melanism in wild cats.	The occurrence of melanism (darkening of the background coloration) is documented in 13 felid species; in some cases reaching high frequencies at the population level. Recent analyses have indicated that it arose multiple times in the Felidae; with three different species exhibiting unique mutations associated with this trait. The causative mutations in the remaining species have so far not been …	2012	23251368.1
GP00000066	Agouti	Martin	Asip	Q03288	Mus musculus	10090.ENSMUSP00000029123		As;ASP;A<y>;ASIP;a	GO:0031779;GO:0031781;GO:0031782	GO:0005576;GO:0005623	GO:0008343;GO:0006091;GO:0071514;GO:0009755;GO:0042438;GO:0032438;GO:0032402;GO:0043473;GO:0048023;GO:0040030	AGB56420	Morphology	Coloration (coat)	Pardofelis temminckii - non-melanic	Pardofelis temminckii - melanic	61455	Catopuma temminckii	Asiatic golden cat	species	cellular organisms; Eukaryota; Opisthokonta; Metazoa; Eumetazoa; Bilateria; Deuterostomia; Chordata; Craniata; Vertebrata; Gnathostomata; Teleostomi; Euteleostomi; Sarcopterygii; Dipnotetrapodomorpha; Tetrapoda; Amniota; Mammalia; Theria; Eutheria; Boreoeutheria; Laurasiatheria; Carnivora; Feliformia; Felidae; Felinae; Catopuma	0		61455	Catopuma temminckii	Asiatic golden cat	species	cellular organisms; Eukaryota; Opisthokonta; Metazoa; Eumetazoa; Bilateria; Deuterostomia; Chordata; Craniata; Vertebrata; Gnathostomata; Teleostomi; Euteleostomi; Sarcopterygii; Dipnotetrapodomorpha; Tetrapoda; Amniota; Mammalia; Theria; Eutheria; Boreoeutheria; Laurasiatheria; Carnivora; Feliformia; Felidae; Felinae; Catopuma	0		Data not curated	Intraspecific	Candidate Gene	C128W (384C>G)	Coding	No	Nonsynonymous				Cys	128	Trp	SNP		How the leopard hides its spots: ASIP mutations and melanism in wild cats.	The occurrence of melanism (darkening of the background coloration) is documented in 13 felid species; in some cases reaching high frequencies at the population level. Recent analyses have indicated that it arose multiple times in the Felidae; with three different species exhibiting unique mutations associated with this trait. The causative mutations in the remaining species have so far not been …	2012	23251368.1
GP00000067	Agouti	Martin	Asip	Q03288	Mus musculus	10090.ENSMUSP00000029123		As;ASP;A<y>;ASIP;a	GO:0031779;GO:0031781;GO:0031782	GO:0005576;GO:0005623	GO:0008343;GO:0006091;GO:0071514;GO:0009755;GO:0042438;GO:0032438;GO:0032402;GO:0043473;GO:0048023;GO:0040030	CAB58365	Morphology	Coloration (coat)	Vulpes vulpes domesticus	Vulpes vulpes domesticus - black	9627	Vulpes vulpes	red fox	species	cellular organisms; Eukaryota; Opisthokonta; Metazoa; Eumetazoa; Bilateria; Deuterostomia; Chordata; Craniata; Vertebrata; Gnathostomata; Teleostomi; Euteleostomi; Sarcopterygii; Dipnotetrapodomorpha; Tetrapoda; Amniota; Mammalia; Theria; Eutheria; Boreoeutheria; Laurasiatheria; Carnivora; Caniformia; Canidae; Vulpes	0		9627	Vulpes vulpes	red fox	species	cellular organisms; Eukaryota; Opisthokonta; Metazoa; Eumetazoa; Bilateria; Deuterostomia; Chordata; Craniata; Vertebrata; Gnathostomata; Teleostomi; Euteleostomi; Sarcopterygii; Dipnotetrapodomorpha; Tetrapoda; Amniota; Mammalia; Theria; Eutheria; Boreoeutheria; Laurasiatheria; Carnivora; Caniformia; Canidae; Vulpes	0		Taxon A	Domesticated	Candidate Gene	166 bp deletion in exon 1	Coding	Yes								Deletion	100-999 bp	A non-epistatic interaction of agouti and extension in the fox; Vulpes vulpes.	Agouti and extension are two genes that control the production of yellow-red (phaeomelanin) and brown-black (eumelanin) pigments in the mammalian coat. Extension encodes the melanocyte-stimulating hormone receptor (MC1R) while agouti encodes a peptide antagonist of the receptor. In the mouse; extension is epistatic to agouti; hence dominant mutants of the MC1R encoding constitutively active recep…	1997	9054949.1
GP00000068	Agouti	Martin	Asip	Q03288	Mus musculus	10090.ENSMUSP00000029123		As;ASP;A<y>;ASIP;a	GO:0031779;GO:0031781;GO:0031782	GO:0005576;GO:0005623	GO:0008343;GO:0006091;GO:0071514;GO:0009755;GO:0042438;GO:0032438;GO:0032402;GO:0043473;GO:0048023;GO:0040030	ACA24932	Morphology	Coloration (feathers)	Coturnix japonica	Coturnix japonica - recessive black	93934	Coturnix japonica	Japanese quail	species	cellular organisms; Eukaryota; Opisthokonta; Metazoa; Eumetazoa; Bilateria; Deuterostomia; Chordata; Craniata; Vertebrata; Gnathostomata; Teleostomi; Euteleostomi; Sarcopterygii; Dipnotetrapodomorpha; Tetrapoda; Amniota; Sauropsida; Sauria; Archelosauria; Archosauria; Dinosauria; Saurischia; Theropoda; Coelurosauria; Aves; Neognathae; Galloanserae; Galliformes; Phasianidae; Perdicinae; Coturnix	0		93934	Coturnix japonica	Japanese quail	species	cellular organisms; Eukaryota; Opisthokonta; Metazoa; Eumetazoa; Bilateria; Deuterostomia; Chordata; Craniata; Vertebrata; Gnathostomata; Teleostomi; Euteleostomi; Sarcopterygii; Dipnotetrapodomorpha; Tetrapoda; Amniota; Sauropsida; Sauria; Archelosauria; Archosauria; Dinosauria; Saurischia; Theropoda; Coelurosauria; Aves; Neognathae; Galloanserae; Galliformes; Phasianidae; Perdicinae; Coturnix	0		Taxon A	Domesticated	Linkage Mapping	8bp frameshift deletion	Coding	Yes								Deletion	1-9 bp	Recessive black is allelic to the yellow plumage locus in Japanese quail and associated with a frameshift deletion in the ASIP gene.	The recessive black plumage mutation in the Japanese quail (Coturnix japonica) is controlled by an autosomal recessive gene (rb) and displays a blackish-brown phenotype in the recessive homozygous state (rb/rb). A similar black coat color phenotype in nonagouti mice is caused by an autosomal recessive mutation at the agouti locus. An allelism test showed that wild type and mutations for yellow; f…	2008	18287406.1
GP00000069	Agouti	Martin	Asip	Q03288	Mus musculus	10090.ENSMUSP00000029123		As;ASP;A<y>;ASIP;a	GO:0031779;GO:0031781;GO:0031782	GO:0005576;GO:0005623	GO:0008343;GO:0006091;GO:0071514;GO:0009755;GO:0042438;GO:0032438;GO:0032402;GO:0043473;GO:0048023;GO:0040030	ACA24932	Morphology	Coloration (feathers)	Coturnix japonica	Coturnix japonica - yellow phenotype	93934	Coturnix japonica	Japanese quail	species	cellular organisms; Eukaryota; Opisthokonta; Metazoa; Eumetazoa; Bilateria; Deuterostomia; Chordata; Craniata; Vertebrata; Gnathostomata; Teleostomi; Euteleostomi; Sarcopterygii; Dipnotetrapodomorpha; Tetrapoda; Amniota; Sauropsida; Sauria; Archelosauria; Archosauria; Dinosauria; Saurischia; Theropoda; Coelurosauria; Aves; Neognathae; Galloanserae; Galliformes; Phasianidae; Perdicinae; Coturnix	0		93934	Coturnix japonica	Japanese quail	species	cellular organisms; Eukaryota; Opisthokonta; Metazoa; Eumetazoa; Bilateria; Deuterostomia; Chordata; Craniata; Vertebrata; Gnathostomata; Teleostomi; Euteleostomi; Sarcopterygii; Dipnotetrapodomorpha; Tetrapoda; Amniota; Sauropsida; Sauria; Archelosauria; Archosauria; Dinosauria; Saurischia; Theropoda; Coelurosauria; Aves; Neognathae; Galloanserae; Galliformes; Phasianidae; Perdicinae; Coturnix	0		Taxon A	Domesticated	Linkage Mapping	141162-bp deletion resulting in novel promoter sharing and expression of a RALY-ASIP fusion transcript	Cis-regulatory	No								Deletion	10-100 kb	Characterization of Japanese quail yellow as a genomic deletion upstream of the avian homolog of the mammalian ASIP (agouti) gene.	ASIP is an important pigmentation gene responsible for dorsoventral and hair-cycle-specific melanin-based color patterning in mammals. We report some of the first evidence that the avian ASIP gene has a role in pigmentation. We have characterized the genetic basis of the homozygous lethal Japanese quail yellow mutation as a >90-kb deletion upstream of ASIP. This deletion encompasses almost the en…	2008	18287407.1
GP00000070	Agouti (ASIP)	Martin	Asip	Q03288	Mus musculus	10090.ENSMUSP00000029123		As;ASP;A<y>;ASIP;a	GO:0031779;GO:0031781;GO:0031782	GO:0005576;GO:0005623	GO:0008343;GO:0006091;GO:0071514;GO:0009755;GO:0042438;GO:0032438;GO:0032402;GO:0043473;GO:0048023;GO:0040030	AAB61247	Morphology	Coloration (skin; hair)	Homo sapiens	Homo sapiens	9606	Homo sapiens	human	species	cellular organisms; Eukaryota; Opisthokonta; Metazoa; Eumetazoa; Bilateria; Deuterostomia; Chordata; Craniata; Vertebrata; Gnathostomata; Teleostomi; Euteleostomi; Sarcopterygii; Dipnotetrapodomorpha; Tetrapoda; Amniota; Mammalia; Theria; Eutheria; Boreoeutheria; Euarchontoglires; Primates; Haplorrhini; Simiiformes; Catarrhini; Hominoidea; Hominidae; Homininae; Homo	0		9606	Homo sapiens	human	species	cellular organisms; Eukaryota; Opisthokonta; Metazoa; Eumetazoa; Bilateria; Deuterostomia; Chordata; Craniata; Vertebrata; Gnathostomata; Teleostomi; Euteleostomi; Sarcopterygii; Dipnotetrapodomorpha; Tetrapoda; Amniota; Mammalia; Theria; Eutheria; Boreoeutheria; Euarchontoglires; Primates; Haplorrhini; Simiiformes; Catarrhini; Hominoidea; Hominidae; Homininae; Homo	0		Data not curated	Intraspecific	Association Mapping	unknown	Cis-regulatory	No								Unknown	unknown	The 8818G allele of the agouti signaling protein (ASIP) gene is ancestral and is associated with darker skin color in African Americans.	Skin color; a predictor of social interactions and risk factor for several types of cancer; is due to two contrasting forms of melanin; the darker eumelanin and lighter phaeomelanin. The lighter pigment phaeomelanin is the product of the antagonistic function of the agouti signaling protein (ASIP) on the alpha-melanocyte stimulating hormone receptor (MC1R). Studies have shown that a single-nucleo…	2005	15726415.1
GP00000072	agrecan	Martin	ACAN	P16112	Homo sapiens	9606.ENSP00000387356	Belongs to the aggrecan/versican proteoglycan family.	AGC1;SEDK;AGCAN;CSPG1;MSK16;CSPGCP;SSOAOD	GO:0046872;GO:0030246;GO:0005201;GO:0030021;GO:0005540	GO:0005576;GO:0062023;GO:0005604;GO:0031012;GO:0098982;GO:0098978;GO:0005796;GO:0043202;GO:0098966	GO:0007155;GO:0007417;GO:0001502;GO:0002063;GO:0030199;GO:0030198;GO:0007507;GO:0018146;GO:0042340;GO:0030166;GO:0006508;GO:0001501	M55172	Morphology	Body size (height)	Homo sapiens	Homo sapiens	9606	Homo sapiens	human	species	cellular organisms; Eukaryota; Opisthokonta; Metazoa; Eumetazoa; Bilateria; Deuterostomia; Chordata; Craniata; Vertebrata; Gnathostomata; Teleostomi; Euteleostomi; Sarcopterygii; Dipnotetrapodomorpha; Tetrapoda; Amniota; Mammalia; Theria; Eutheria; Boreoeutheria; Euarchontoglires; Primates; Haplorrhini; Simiiformes; Catarrhini; Hominoidea; Hominidae; Homininae; Homo	0		9606	Homo sapiens	human	species	cellular organisms; Eukaryota; Opisthokonta; Metazoa; Eumetazoa; Bilateria; Deuterostomia; Chordata; Craniata; Vertebrata; Gnathostomata; Teleostomi; Euteleostomi; Sarcopterygii; Dipnotetrapodomorpha; Tetrapoda; Amniota; Mammalia; Theria; Eutheria; Boreoeutheria; Euarchontoglires; Primates; Haplorrhini; Simiiformes; Catarrhini; Hominoidea; Hominidae; Homininae; Homo	0		Data not curated	Intraspecific	Association Mapping	unknown	Unknown	Unknown								Unknown		Recent progress in the study of the genetics of height.	Adult height is a classic polygenic trait of high narrow-sense heritability (h (2) = 0.8). In the late nineteenth to early twentieth century; variation in adult height was used as a model to set the foundation of the fields of statistics and quantitative genetics. More recently; with our increasing knowledge concerning the extent of genetic variation in the human genome; human geneticists have us…	2011	21340692.1
GP00000073	AIM22	Martin	AIM22	P47051	Saccharomyces cerevisiae (strain ATCC 204508 / S288c)	4932.YJL046W	Belongs to the LplA family.	LIP3;RRG3;YJL046W;J1171	GO:0005524;GO:0016979	GO:0005739	GO:0009249	KZV10230	Physiology	F2 lethality	Saccharomyces cerevisiae	Saccharomyces bayanus	4932	Saccharomyces cerevisiae	baker's yeast	species	cellular organisms; Eukaryota; Opisthokonta; Fungi; Dikarya; Ascomycota; saccharomyceta; Saccharomycotina; Saccharomycetes; Saccharomycetales; Saccharomycetaceae; Saccharomyces	0		4931	Saccharomyces bayanus		species	cellular organisms; Eukaryota; Opisthokonta; Fungi; Dikarya; Ascomycota; saccharomyceta; Saccharomycotina; Saccharomycetes; Saccharomycetales; Saccharomycetaceae; Saccharomyces	0		Data not curated	Interspecific	Linkage Mapping	Several candidate non-synonymous changes - exact causing mutation(s) unknown	Coding	No	Nonsynonymous							SNP		Multiple molecular mechanisms cause reproductive isolation between three yeast species.	Nuclear-mitochondrial conflict (cytonuclear incompatibility) is a specific form of Dobzhansky-Muller incompatibility previously shown to cause reproductive isolation in two yeast species. Here; we identified two new incompatible genes; MRS1 and AIM22; through a systematic study of F2 hybrid sterility caused by cytonuclear incompatibility in three closely related Saccharomyces species (S. cerevisi…	2010	20652018.1
GP00000077	alcohol dehydrogenase (ADH1B)	Martin	ADH1B	P00325	Homo sapiens	9606.ENSP00000306606	Belongs to the zinc-containing alcohol dehydrogenase family.	ADH2;HEL-S-117	GO:0004024;GO:0008270	GO:0005886;GO:0005829;GO:0005654	GO:0006069	X15452	Physiology	Xenobiotic resistance (alcohol)	Homo sapiens	Homo sapiens - incresaed metabolism of alcohol	9606	Homo sapiens	human	species	cellular organisms; Eukaryota; Opisthokonta; Metazoa; Eumetazoa; Bilateria; Deuterostomia; Chordata; Craniata; Vertebrata; Gnathostomata; Teleostomi; Euteleostomi; Sarcopterygii; Dipnotetrapodomorpha; Tetrapoda; Amniota; Mammalia; Theria; Eutheria; Boreoeutheria; Euarchontoglires; Primates; Haplorrhini; Simiiformes; Catarrhini; Hominoidea; Hominidae; Homininae; Homo	0		9606	Homo sapiens	human	species	cellular organisms; Eukaryota; Opisthokonta; Metazoa; Eumetazoa; Bilateria; Deuterostomia; Chordata; Craniata; Vertebrata; Gnathostomata; Teleostomi; Euteleostomi; Sarcopterygii; Dipnotetrapodomorpha; Tetrapoda; Amniota; Mammalia; Theria; Eutheria; Boreoeutheria; Euarchontoglires; Primates; Haplorrhini; Simiiformes; Catarrhini; Hominoidea; Hominidae; Homininae; Homo	0		Taxon A	Intraspecific	Association Mapping	Arg47His; the derived allele results in 100-fold enzymatic rate increase and shows signs of positive selection in correlation with history of rice domestication	Coding	No	Nonsynonymous							SNP		Geographically separate increases in the frequency of the derived ADH1B*47His allele in eastern and western Asia.	The ADH1B Arg47His polymorphism has been convincingly associated with alcoholism in numerous studies of several populations in Asia and Europe. In a review of literature from the past 30 years; we have identified studies that report allele frequencies of this polymorphism for 131 population samples from many different parts of the world. The derived ADH1B*47His allele reaches high frequencies onl…	2007	17847010.1
GP00000078	Alk / Starch Synthase II	Martin	SSII-3	Q0DDE3	Oryza sativa subsp. japonica	39947.LOC_Os06g12450.1	Belongs to the glycosyltransferase 1 family. Bacterial/plant glycogen synthase subfamily.	ALK;SSS2A;SSII-3;Os06g0229800;LOC_Os06g12450;P0525F01.23	GO:0033201;GO:0004373;GO:0009011	GO:0009501;GO:0009507	GO:0019252	AF419099	Physiology	Grain cooking texture	Oryza sativa indica - Kasalath	Oryza sativa japonica - Nipponbare	4530	Oryza sativa	rice	species	cellular organisms; Eukaryota; Viridiplantae; Streptophyta; Streptophytina; Embryophyta; Tracheophyta; Euphyllophyta; Spermatophyta; Magnoliophyta; Mesangiospermae; Liliopsida; Petrosaviidae; commelinids; Poales; Poaceae; BOP clade; Oryzoideae; Oryzeae; Oryzinae; Oryza	1	Oryza sativa indica - Kasalath	4530	Oryza sativa	rice	species	cellular organisms; Eukaryota; Viridiplantae; Streptophyta; Streptophytina; Embryophyta; Tracheophyta; Euphyllophyta; Spermatophyta; Magnoliophyta; Mesangiospermae; Liliopsida; Petrosaviidae; commelinids; Poales; Poaceae; BOP clade; Oryzoideae; Oryzeae; Oryzinae; Oryza	1	Oryza sativa japonica - Nipponbare	Taxon A	Domesticated	Linkage Mapping &2 Linkage Mapping &3 Linkage Mapping &4 Linkage Mapping	4 epistatic amino-acid substitutions - Glu-88 and Gly-604 in SSIIa of indica-cultivars IR36 and Kasalath versus Asp-88 and Ser-604 in japonica cultivars Nipponbare and Kinmaze SSIIa - Val-737 and Leu-781 in indica SSIIa versus Met-737 in cv. Nipponbare and Phe-781 in cv. Kinmaze SSIIa. &2 4 epistatic amino-acid substitutions - Glu-88 and Gly-604 in SSIIa of indica-cultivars IR36 and Kasalath vers…	Coding &2 Coding &3 Coding &4 Coding	No &2 No &3 No &4 No	Nonsynonymous &2 Nonsynonymous &3 Nonsynonymous &4 Nonsynonymous	&2 &3 &4	&2 &3 &4	&2 &3 &4	Glu &2 Gly &3 Val &4 Leu	88 &2 604 &3 737 &4 781	Asp &2 Ser &3 Met &4 Phe	SNP &2 SNP &3 SNP &4 SNP	&2 &3 &4	Mapping of a gene responsible for the difference in amylopectin structure between japonica-type and indica-type rice varieties. &2 Mapping of a gene responsible for the difference in amylopectin structure between japonica-type and indica-type rice varieties. &3 Mapping of a gene responsible for the difference in amylopectin structure between japonica-type and indica-type rice varieties. &4 Mappin…	The present investigation revealed that the alk and gel(t) genes; which cause the differences between a japonica rice variety Nipponbare and an indica rice variety Kasalath in terms of the disintegration of endosperm starch granules in alkali solution and their gelatinisation in a 4 M urea solution; respectively; cosegregated in backcross inbred lines derived from a cross between the two varietie…	2002 &2 2002 &3 2002 &4 2002	12579422.1 &2 12579422.1 &3 12579422.1 &4 12579422.1
GP00000079	ALMT gene cluster	Martin	ALMT1	Q76LB1	Triticum aestivum		Belongs to the aromatic acid exporter (TC 2.A.85) family.	ALMT1-1;ALMT1-2		GO:0016021;GO:0005886	GO:0015743	ABY52957	Physiology	Metal tolerance	Secale cereale (Al-tolerant)	Secale cereale (Al-sensitive)	4550	Secale cereale	rye	species	cellular organisms; Eukaryota; Viridiplantae; Streptophyta; Streptophytina; Embryophyta; Tracheophyta; Euphyllophyta; Spermatophyta; Magnoliophyta; Mesangiospermae; Liliopsida; Petrosaviidae; commelinids; Poales; Poaceae; BOP clade; Pooideae; Triticodae; Triticeae; Hordeinae; Secale	0		4550	Secale cereale	rye	species	cellular organisms; Eukaryota; Viridiplantae; Streptophyta; Streptophytina; Embryophyta; Tracheophyta; Euphyllophyta; Spermatophyta; Magnoliophyta; Mesangiospermae; Liliopsida; Petrosaviidae; commelinids; Poales; Poaceae; BOP clade; Pooideae; Triticodae; Triticeae; Hordeinae; Secale	0		Data not curated	Domesticated	Linkage Mapping	Copy number Variant	Gene Amplification	No								Indel	unknown	An ALMT1 gene cluster controlling aluminum tolerance at the Alt4 locus of rye (Secale cereale L).	Aluminum toxicity is a major problem in agriculture worldwide. Among the cultivated Triticeae; rye (Secale cereale L.) is one of the most Al tolerant and represents an important potential source of Al tolerance for improvement of wheat. The Alt4 Al-tolerance locus of rye contains a cluster of genes homologous to the single-copy Al-activated malate transporter (TaALMT1) Al-tolerance gene of wheat.…	2008	18493079.1
GP00000080	ALMT1	Martin	ALMT1	Q76LB1	Triticum aestivum		Belongs to the aromatic acid exporter (TC 2.A.85) family.	ALMT1-1;ALMT1-2		GO:0016021;GO:0005886	GO:0015743	DQ072270	Physiology	Metal tolerance	Triticum aestivum	Triticum aestivum	4565	Triticum aestivum	bread wheat	species	cellular organisms; Eukaryota; Viridiplantae; Streptophyta; Streptophytina; Embryophyta; Tracheophyta; Euphyllophyta; Spermatophyta; Magnoliophyta; Mesangiospermae; Liliopsida; Petrosaviidae; commelinids; Poales; Poaceae; BOP clade; Pooideae; Triticodae; Triticeae; Triticinae; Triticum	0		4565	Triticum aestivum	bread wheat	species	cellular organisms; Eukaryota; Viridiplantae; Streptophyta; Streptophytina; Embryophyta; Tracheophyta; Euphyllophyta; Spermatophyta; Magnoliophyta; Mesangiospermae; Liliopsida; Petrosaviidae; commelinids; Poales; Poaceae; BOP clade; Pooideae; Triticodae; Triticeae; Triticinae; Triticum	0		Data not curated	Domesticated	Linkage Mapping	multiple regulatory changes	Cis-regulatory	No								Unknown	unknown	Molecular characterization and mapping of ALMT1; the aluminium-tolerance gene of bread wheat (Triticum aestivum L.).	The major aluminum (Al) tolerance gene in wheat ALMT1 confers. An Al-activated efflux of malate from root apices. We determined the genomic structure of the ALMT1 gene and found it consists of 6 exons interrupted by 5 introns. Sequencing a range of wheat genotypes identified 3 alleles for ALMT1; 1 of which was identical to the ALMT1 gene from an Aegilops tauschii accession. The ALMT1 gene was map…	2005	16391684.1
GP00000081	ALX1	Martin	Alx1	Q8C8B0	Mus musculus	10090.ENSMUSP00000042512	Belongs to the paired homeobox family.	Cart1;AI314867;C130005I02	GO:0042803;GO:0001228;GO:0003700;GO:0046982;GO:0000977;GO:0043565	GO:0005654;GO:0005634;GO:0005794;GO:0005667;GO:0016604	GO:0045944;GO:0009952;GO:0030326;GO:0048704;GO:0014031;GO:0000122;GO:0045892;GO:0001755;GO:0001843;GO:0010718;GO:0045893;GO:0060021	XP_005421635	Morphology	Beak size	Geospiza magnirostris ; Geospiza spp. (blunt beaks) ; Darwin finches	Geospiza conirostris ; other Geospiza spp. (pointed beaks) ; Darwin finches	48881	Geospiza		genus	cellular organisms; Eukaryota; Opisthokonta; Metazoa; Eumetazoa; Bilateria; Deuterostomia; Chordata; Craniata; Vertebrata; Gnathostomata; Teleostomi; Euteleostomi; Sarcopterygii; Dipnotetrapodomorpha; Tetrapoda; Amniota; Sauropsida; Sauria; Archelosauria; Archosauria; Dinosauria; Saurischia; Theropoda; Coelurosauria; Aves; Neognathae; Passeriformes; Thraupidae	0		48881	Geospiza		genus	cellular organisms; Eukaryota; Opisthokonta; Metazoa; Eumetazoa; Bilateria; Deuterostomia; Chordata; Craniata; Vertebrata; Gnathostomata; Teleostomi; Euteleostomi; Sarcopterygii; Dipnotetrapodomorpha; Tetrapoda; Amniota; Sauropsida; Sauria; Archelosauria; Archosauria; Dinosauria; Saurischia; Theropoda; Coelurosauria; Aves; Neognathae; Passeriformes; Thraupidae	0		Taxon A	Interspecific	Association Mapping	240kb haplotype with complex variation	Unknown	Unknown								Unknown		Evolution of Darwin's finches and their beaks revealed by genome sequencing.	Darwin's finches; inhabiting the Galápagos archipelago and Cocos Island; constitute an iconic model for studies of speciation and adaptive evolution. Here we report the results of whole-genome re-sequencing of 120 individuals representing all of the Darwin's finch species and two close relatives. Phylogenetic analysis reveals important discrepancies with the phenotype-based taxonomy. We find exte…	2015	25686609.1
GP00000082	AMN1	Martin	AMN1	P38285	Saccharomyces cerevisiae (strain ATCC 204508 / S288c)	4932.YBR158W	Belongs to the AMN1 family.	CST13;ICS4;YBR158W;YBR1208		GO:0005737;GO:0005634;GO:0005933;GO:0019005	GO:0016567;GO:0051301;GO:0007093;GO:0001100;GO:0031146;GO:0006511	AY723760	Physiology	Cell separation	Saccharomyces cerevisiae	Saccharomyces cerevisiae	4932	Saccharomyces cerevisiae	baker's yeast	species	cellular organisms; Eukaryota; Opisthokonta; Fungi; Dikarya; Ascomycota; saccharomyceta; Saccharomycotina; Saccharomycetes; Saccharomycetales; Saccharomycetaceae; Saccharomyces	0		4932	Saccharomyces cerevisiae	baker's yeast	species	cellular organisms; Eukaryota; Opisthokonta; Fungi; Dikarya; Ascomycota; saccharomyceta; Saccharomycotina; Saccharomycetes; Saccharomycetales; Saccharomycetaceae; Saccharomyces	0		Data not curated	Domesticated	Linkage Mapping	D368V	Coding	No	Nonsynonymous							SNP		Trans-acting regulatory variation in Saccharomyces cerevisiae and the role of transcription factors.	Natural genetic variation can cause significant differences in gene expression; but little is known about the polymorphisms that affect gene regulation. We analyzed regulatory variation in a cross between laboratory and wild strains of Saccharomyces cerevisiae. Clustering and linkage analysis defined groups of coregulated genes and the loci involved in their regulation. Most expression difference…	2003	12897782.1
GP00000083	AMPD1 (=CG32626)	Martin	AMPD1	P23109	Homo sapiens	9606.ENSP00000430075	Belongs to the metallo-dependent hydrolases superfamily. Adenosine and AMP deaminases family.	MAD;MADA;MMDD	GO:0046872;GO:0003876;GO:0032036	GO:0005829	GO:0032264;GO:0043101;GO:0010033	AHN59704	Physiology	Drug resistance	Drosophila melanogaster DSRP	Drosophila melanogaster DSRP	7227	Drosophila melanogaster	fruit fly	species	cellular organisms; Eukaryota; Opisthokonta; Metazoa; Eumetazoa; Bilateria; Protostomia; Ecdysozoa; Panarthropoda; Arthropoda; Mandibulata; Pancrustacea; Hexapoda; Insecta; Dicondylia; Pterygota; Neoptera; Holometabola; Diptera; Brachycera; Muscomorpha; Eremoneura; Cyclorrhapha; Schizophora; Acalyptratae; Ephydroidea; Drosophilidae; Drosophilinae; Drosophilini; Drosophila; Sophophora; melanogaste…	0		7227	Drosophila melanogaster	fruit fly	species	cellular organisms; Eukaryota; Opisthokonta; Metazoa; Eumetazoa; Bilateria; Protostomia; Ecdysozoa; Panarthropoda; Arthropoda; Mandibulata; Pancrustacea; Hexapoda; Insecta; Dicondylia; Pterygota; Neoptera; Holometabola; Diptera; Brachycera; Muscomorpha; Eremoneura; Cyclorrhapha; Schizophora; Acalyptratae; Ephydroidea; Drosophilidae; Drosophilinae; Drosophilini; Drosophila; Sophophora; melanogaste…	0		Data not curated	Intraspecific	Linkage Mapping	unknown	Unknown	Unknown								Unknown		The genetic architecture of methotrexate toxicity is similar in Drosophila melanogaster and humans.	The severity of the toxic side effects of chemotherapy varies among patients; and much of this variation is likely genetically based. Here; we use the model system Drosophila melanogaster to genetically dissect the toxicity of methotrexate (MTX); a drug used primarily to treat childhood acute lymphoblastic leukemia and rheumatoid arthritis. We use the Drosophila Synthetic Population Resource; a p…	2013	23733889.1
GP00000084	AMPD1 [clinical; candidate gene study; added for insights on fly-human parallelism]	Martin	AMPD1	P23109	Homo sapiens	9606.ENSP00000430075	Belongs to the metallo-dependent hydrolases superfamily. Adenosine and AMP deaminases family.	MAD;MADA;MMDD	GO:0046872;GO:0003876;GO:0032036	GO:0005829	GO:0032264;GO:0043101;GO:0010033	M37920	Physiology	Drug resistance	Homo sapiens	Homo sapiens	9606	Homo sapiens	human	species	cellular organisms; Eukaryota; Opisthokonta; Metazoa; Eumetazoa; Bilateria; Deuterostomia; Chordata; Craniata; Vertebrata; Gnathostomata; Teleostomi; Euteleostomi; Sarcopterygii; Dipnotetrapodomorpha; Tetrapoda; Amniota; Mammalia; Theria; Eutheria; Boreoeutheria; Euarchontoglires; Primates; Haplorrhini; Simiiformes; Catarrhini; Hominoidea; Hominidae; Homininae; Homo	0		9606	Homo sapiens	human	species	cellular organisms; Eukaryota; Opisthokonta; Metazoa; Eumetazoa; Bilateria; Deuterostomia; Chordata; Craniata; Vertebrata; Gnathostomata; Teleostomi; Euteleostomi; Sarcopterygii; Dipnotetrapodomorpha; Tetrapoda; Amniota; Mammalia; Theria; Eutheria; Boreoeutheria; Euarchontoglires; Primates; Haplorrhini; Simiiformes; Catarrhini; Hominoidea; Hominidae; Homininae; Homo	0		Data not curated	Intraspecific	Candidate Gene	unknown	Unknown	Unknown								Unknown		A clinical pharmacogenetic model to predict the efficacy of methotrexate monotherapy in recent-onset rheumatoid arthritis.	To develop a clinical pharmacogenetic model to predict the efficacy of methotrexate (MTX) in rheumatoid arthritis (RA). Two hundred five patients with newly diagnosed RA and active disease were treated with MTX (initiated at a dosage of 7.5 mg/week and increased to 15 mg/week after 4 weeks) and folic acid (1 mg/day). If the Disease Activity Score (DAS) was >2.4 at 3 months; the dosage of MTX was …	2007	17530705.1
GP00000085	amylase 1 (AMY1)	Martin	AMY1A	P04745	Homo sapiens	9606.ENSP00000359100	Belongs to the glycosyl hydrolase 13 family.	AMY1	GO:0046872;GO:0004556;GO:0103025	GO:0070062;GO:0005615	GO:0005975	BC132997	Physiology	Starch processing	Homo sapiens with low starch diet	Homo sapiens with high starch diet	9606	Homo sapiens	human	species	cellular organisms; Eukaryota; Opisthokonta; Metazoa; Eumetazoa; Bilateria; Deuterostomia; Chordata; Craniata; Vertebrata; Gnathostomata; Teleostomi; Euteleostomi; Sarcopterygii; Dipnotetrapodomorpha; Tetrapoda; Amniota; Mammalia; Theria; Eutheria; Boreoeutheria; Euarchontoglires; Primates; Haplorrhini; Simiiformes; Catarrhini; Hominoidea; Hominidae; Homininae; Homo	0		9606	Homo sapiens	human	species	cellular organisms; Eukaryota; Opisthokonta; Metazoa; Eumetazoa; Bilateria; Deuterostomia; Chordata; Craniata; Vertebrata; Gnathostomata; Teleostomi; Euteleostomi; Sarcopterygii; Dipnotetrapodomorpha; Tetrapoda; Amniota; Mammalia; Theria; Eutheria; Boreoeutheria; Euarchontoglires; Primates; Haplorrhini; Simiiformes; Catarrhini; Hominoidea; Hominidae; Homininae; Homo	0		Taxon A	Intraspecific	Candidate Gene	Probably gene duplication	Gene Amplification	No								Insertion	1-10 kb	Diet and the evolution of human amylase gene copy number variation.	Starch consumption is a prominent characteristic of agricultural societies and hunter-gatherers in arid environments. In contrast; rainforest and circum-arctic hunter-gatherers and some pastoralists consume much less starch. This behavioral variation raises the possibility that different selective pressures have acted on amylase; the enzyme responsible for starch hydrolysis. We found that copy nu…	2007	17828263.1
GP00000086	amylase 2B (AMY2B)	Martin	LOC479922	L7N0N6	Canis lupus familiaris		Belongs to the glycosyl hydrolase 13 family.	AMY2B	GO:0004556;GO:0103025;GO:0043169		GO:0005975		Physiology	Starch processing	Canis lupus	Canis familiaris	9612	Canis lupus	gray wolf	species	cellular organisms; Eukaryota; Opisthokonta; Metazoa; Eumetazoa; Bilateria; Deuterostomia; Chordata; Craniata; Vertebrata; Gnathostomata; Teleostomi; Euteleostomi; Sarcopterygii; Dipnotetrapodomorpha; Tetrapoda; Amniota; Mammalia; Theria; Eutheria; Boreoeutheria; Laurasiatheria; Carnivora; Caniformia; Canidae; Canis	0		9615	Canis lupus familiaris	dog	subspecies	cellular organisms; Eukaryota; Opisthokonta; Metazoa; Eumetazoa; Bilateria; Deuterostomia; Chordata; Craniata; Vertebrata; Gnathostomata; Teleostomi; Euteleostomi; Sarcopterygii; Dipnotetrapodomorpha; Tetrapoda; Amniota; Mammalia; Theria; Eutheria; Boreoeutheria; Laurasiatheria; Carnivora; Caniformia; Canidae; Canis; Canis lupus	0		Taxon A	Domesticated	Association Mapping	Copy Number Variation	Gene Amplification	No								Insertion	1-10 kb	The genomic signature of dog domestication reveals adaptation to a starch-rich diet.	The domestication of dogs was an important episode in the development of human civilization. The precise timing and location of this event is debated and little is known about the genetic changes that accompanied the transformation of ancient wolves into domestic dogs. Here we conduct whole-genome resequencing of dogs and wolves to identify 3.8 million genetic variants used to identify 36 genomic…	2013	23354050.1
GP00000087	an2-like	Martin	AN2	A4GRU8	Petunia integrifolia				GO:0003677	GO:0005634			Morphology	Coloration (fruit)	Capsicum annuum	Capsicum chinense	4072	Capsicum annuum		species	cellular organisms; Eukaryota; Viridiplantae; Streptophyta; Streptophytina; Embryophyta; Tracheophyta; Euphyllophyta; Spermatophyta; Magnoliophyta; Mesangiospermae; eudicotyledons; Gunneridae; Pentapetalae; asterids; lamiids; Solanales; Solanaceae; Solanoideae; Capsiceae; Capsicum	0		80379	Capsicum chinense		species	cellular organisms; Eukaryota; Viridiplantae; Streptophyta; Streptophytina; Embryophyta; Tracheophyta; Euphyllophyta; Spermatophyta; Magnoliophyta; Mesangiospermae; eudicotyledons; Gunneridae; Pentapetalae; asterids; lamiids; Solanales; Solanaceae; Solanoideae; Capsiceae; Capsicum	0		Data not curated	Domesticated	Linkage Mapping	unknown	Cis-regulatory	No								Unknown	unknown	The A locus that controls anthocyanin accumulation in pepper encodes a MYB transcription factor homologous to Anthocyanin2 of Petunia.	Pepper plants containing the dominant A gene accumulate anthocyanin pigments in the foliage; flower and immature fruit. We previously mapped A to pepper chromosome 10 in the F(2) progeny of a cross between 5226 (purple-fruited) and PI 159234 (green-fruited) to a region that corresponds; in tomato; to the location of Petunia anthocyanin 2 ( An2); a regulator of anthocyanin biosynthesis. This sugge…	2004	14997303.1
GP00000088	an2-like (Stan2)	Martin	AN2	A4GRU8	Petunia integrifolia				GO:0003677	GO:0005634		ACT36617	Morphology	Coloration (tuber skin)	Solanum tuberosum - red tuber	Solanum tuberosum -white tuber	4113	Solanum tuberosum	potato	species	cellular organisms; Eukaryota; Viridiplantae; Streptophyta; Streptophytina; Embryophyta; Tracheophyta; Euphyllophyta; Spermatophyta; Magnoliophyta; Mesangiospermae; eudicotyledons; Gunneridae; Pentapetalae; asterids; lamiids; Solanales; Solanaceae; Solanoideae; Solaneae; Solanum	0		4113	Solanum tuberosum	potato	species	cellular organisms; Eukaryota; Viridiplantae; Streptophyta; Streptophytina; Embryophyta; Tracheophyta; Euphyllophyta; Spermatophyta; Magnoliophyta; Mesangiospermae; eudicotyledons; Gunneridae; Pentapetalae; asterids; lamiids; Solanales; Solanaceae; Solanoideae; Solaneae; Solanum	0		Data not curated	Domesticated	Linkage Mapping	unknown	Cis-regulatory	Unknown								Unknown		The potato developer (D) locus encodes an R2R3 MYB transcription factor that regulates expression of multiple anthocyanin structural genes in tuber skin.	A dominant allele at the D locus (also known as I in diploid potato) is required for the synthesis of red and purple anthocyanin pigments in tuber skin. It has previously been reported that D maps to a region of chromosome 10 that harbors one or more homologs of Petunia an2; an R2R3 MYB transcription factor that coordinately regulates the expression of multiple anthocyanin biosynthetic genes in t…	2009	19779693.1
GP00000089	anthocyanin2 (an2)	Martin	AN2	A4GRU8	Petunia integrifolia				GO:0003677	GO:0005634		AAF66734	Morphology	Coloration (flowers)	Petunia integrifolia	Petunia axillaris	4103	Petunia integrifolia		species	cellular organisms; Eukaryota; Viridiplantae; Streptophyta; Streptophytina; Embryophyta; Tracheophyta; Euphyllophyta; Spermatophyta; Magnoliophyta; Mesangiospermae; eudicotyledons; Gunneridae; Pentapetalae; asterids; lamiids; Solanales; Solanaceae; Petunioideae; Petunia	0		33119	Petunia axillaris		species	cellular organisms; Eukaryota; Viridiplantae; Streptophyta; Streptophytina; Embryophyta; Tracheophyta; Euphyllophyta; Spermatophyta; Magnoliophyta; Mesangiospermae; eudicotyledons; Gunneridae; Pentapetalae; asterids; lamiids; Solanales; Solanaceae; Petunioideae; Petunia	0		Taxon A	Intraspecific	Candidate Gene	1bp deletion at a.a. 127; premature stop	Coding	Yes								Deletion	1-9 bp	Molecular analysis of the anthocyanin2 gene of petunia and its role in the evolution of flower color.	The shape and color of flowers are important for plant reproduction because they attract pollinators such as insects and birds. Therefore; it is thought that alterations in these traits may result in the attraction of different pollinators; genetic isolation; and ultimately; (sympatric) speciation. Petunia integrifolia and P. axillaris bear flowers with different shapes and colors that appear to …	1999	10449578.1
GP00000090	anthocyanin2 (an2)	Martin	AN2	A4GRU8	Petunia integrifolia				GO:0003677	GO:0005634		AAF66734	Morphology	Coloration (flowers)	Petunia integrifolia	Petunia axillaris	4103	Petunia integrifolia		species	cellular organisms; Eukaryota; Viridiplantae; Streptophyta; Streptophytina; Embryophyta; Tracheophyta; Euphyllophyta; Spermatophyta; Magnoliophyta; Mesangiospermae; eudicotyledons; Gunneridae; Pentapetalae; asterids; lamiids; Solanales; Solanaceae; Petunioideae; Petunia	0		33119	Petunia axillaris		species	cellular organisms; Eukaryota; Viridiplantae; Streptophyta; Streptophytina; Embryophyta; Tracheophyta; Euphyllophyta; Spermatophyta; Magnoliophyta; Mesangiospermae; eudicotyledons; Gunneridae; Pentapetalae; asterids; lamiids; Solanales; Solanaceae; Petunioideae; Petunia	0		Taxon A	Intraspecific	Candidate Gene	4bp insertion at a.a. 127; premature stop	Coding	Yes								Insertion	1-9 bp	Molecular analysis of the anthocyanin2 gene of petunia and its role in the evolution of flower color.	The shape and color of flowers are important for plant reproduction because they attract pollinators such as insects and birds. Therefore; it is thought that alterations in these traits may result in the attraction of different pollinators; genetic isolation; and ultimately; (sympatric) speciation. Petunia integrifolia and P. axillaris bear flowers with different shapes and colors that appear to …	1999	10449578.1
GP00000091	anthocyanin2 (an2)	Martin	AN2	A4GRU8	Petunia integrifolia				GO:0003677	GO:0005634		AAF66734	Morphology	Coloration (flowers)	Petunia integrifolia	Petunia axillaris	4103	Petunia integrifolia		species	cellular organisms; Eukaryota; Viridiplantae; Streptophyta; Streptophytina; Embryophyta; Tracheophyta; Euphyllophyta; Spermatophyta; Magnoliophyta; Mesangiospermae; eudicotyledons; Gunneridae; Pentapetalae; asterids; lamiids; Solanales; Solanaceae; Petunioideae; Petunia	0		33119	Petunia axillaris		species	cellular organisms; Eukaryota; Viridiplantae; Streptophyta; Streptophytina; Embryophyta; Tracheophyta; Euphyllophyta; Spermatophyta; Magnoliophyta; Mesangiospermae; eudicotyledons; Gunneridae; Pentapetalae; asterids; lamiids; Solanales; Solanaceae; Petunioideae; Petunia	0		Data not curated	Intraspecific	Candidate Gene	W196*	Coding	Yes	Nonsense							SNP		Molecular analysis of the anthocyanin2 gene of petunia and its role in the evolution of flower color.	The shape and color of flowers are important for plant reproduction because they attract pollinators such as insects and birds. Therefore; it is thought that alterations in these traits may result in the attraction of different pollinators; genetic isolation; and ultimately; (sympatric) speciation. Petunia integrifolia and P. axillaris bear flowers with different shapes and colors that appear to …	1999	10449578.1
GP00000092	anthocyanin2 (an2)	Martin	AN2	A4GRU8	Petunia integrifolia				GO:0003677	GO:0005634		AAF66734	Morphology	Coloration (flowers)	Petunia integrifolia	Petunia axillaris	4103	Petunia integrifolia		species	cellular organisms; Eukaryota; Viridiplantae; Streptophyta; Streptophytina; Embryophyta; Tracheophyta; Euphyllophyta; Spermatophyta; Magnoliophyta; Mesangiospermae; eudicotyledons; Gunneridae; Pentapetalae; asterids; lamiids; Solanales; Solanaceae; Petunioideae; Petunia	0		33119	Petunia axillaris		species	cellular organisms; Eukaryota; Viridiplantae; Streptophyta; Streptophytina; Embryophyta; Tracheophyta; Euphyllophyta; Spermatophyta; Magnoliophyta; Mesangiospermae; eudicotyledons; Gunneridae; Pentapetalae; asterids; lamiids; Solanales; Solanaceae; Petunioideae; Petunia	0		Taxon A	Intraspecific	Candidate Gene	1bp deletion; premature stop	Coding	Yes								Deletion	1-9 bp	Single gene-mediated shift in pollinator attraction in Petunia.	Animal-mediated pollination is essential in plant reproductive biology and is often associated with pollination syndromes; sets of floral traits; such as color; scent; shape; or nectar content. Selection by pollinators is often considered a key factor in floral evolution and plant speciation. Our aim is the identification and characterization of the genetic changes that caused the evolution of di…	2007	17337627.1
GP00000093	anthocyanin2 (an2)	Martin	AN2	A4GRU8	Petunia integrifolia				GO:0003677	GO:0005634		AAF66734	Morphology	Coloration (flowers)	Petunia integrifolia	Petunia axillaris	4103	Petunia integrifolia		species	cellular organisms; Eukaryota; Viridiplantae; Streptophyta; Streptophytina; Embryophyta; Tracheophyta; Euphyllophyta; Spermatophyta; Magnoliophyta; Mesangiospermae; eudicotyledons; Gunneridae; Pentapetalae; asterids; lamiids; Solanales; Solanaceae; Petunioideae; Petunia	0		33119	Petunia axillaris		species	cellular organisms; Eukaryota; Viridiplantae; Streptophyta; Streptophytina; Embryophyta; Tracheophyta; Euphyllophyta; Spermatophyta; Magnoliophyta; Mesangiospermae; eudicotyledons; Gunneridae; Pentapetalae; asterids; lamiids; Solanales; Solanaceae; Petunioideae; Petunia	0		Data not curated	Interspecific	Candidate Gene	1 aa substitution; premature stop	Coding	Yes	Nonsense							SNP		Single gene-mediated shift in pollinator attraction in Petunia.	Animal-mediated pollination is essential in plant reproductive biology and is often associated with pollination syndromes; sets of floral traits; such as color; scent; shape; or nectar content. Selection by pollinators is often considered a key factor in floral evolution and plant speciation. Our aim is the identification and characterization of the genetic changes that caused the evolution of di…	2007	17337627.1
GP00000094	anthocyanin2 (an2)	Martin	AN2	A4GRU8	Petunia integrifolia				GO:0003677	GO:0005634		AAF66734	Morphology	Coloration (flowers)	Petunia integrifolia	Petunia axillaris	4103	Petunia integrifolia		species	cellular organisms; Eukaryota; Viridiplantae; Streptophyta; Streptophytina; Embryophyta; Tracheophyta; Euphyllophyta; Spermatophyta; Magnoliophyta; Mesangiospermae; eudicotyledons; Gunneridae; Pentapetalae; asterids; lamiids; Solanales; Solanaceae; Petunioideae; Petunia	0		33119	Petunia axillaris		species	cellular organisms; Eukaryota; Viridiplantae; Streptophyta; Streptophytina; Embryophyta; Tracheophyta; Euphyllophyta; Spermatophyta; Magnoliophyta; Mesangiospermae; eudicotyledons; Gunneridae; Pentapetalae; asterids; lamiids; Solanales; Solanaceae; Petunioideae; Petunia	0		Data not curated	Interspecific	Candidate Gene	1 aa substitution; premature stop	Coding	Yes	Nonsense							SNP		Single gene-mediated shift in pollinator attraction in Petunia.	Animal-mediated pollination is essential in plant reproductive biology and is often associated with pollination syndromes; sets of floral traits; such as color; scent; shape; or nectar content. Selection by pollinators is often considered a key factor in floral evolution and plant speciation. Our aim is the identification and characterization of the genetic changes that caused the evolution of di…	2007	17337627.1
GP00000095	AOP2	Martin	AOP2	Q945B5	Arabidopsis thaliana		Belongs to the iron/ascorbate-dependent oxidoreductase family.		GO:0046872;GO:0016706		GO:0019761	AF417858	Physiology	Glucosinolate content	Arabidopsis thaliana- Col0	Arabidopsis thaliana- Ler0	3702	Arabidopsis thaliana	thale cress	species	cellular organisms; Eukaryota; Viridiplantae; Streptophyta; Streptophytina; Embryophyta; Tracheophyta; Euphyllophyta; Spermatophyta; Magnoliophyta; Mesangiospermae; eudicotyledons; Gunneridae; Pentapetalae; rosids; malvids; Brassicales; Brassicaceae; Camelineae; Arabidopsis	1	Arabidopsis thaliana- Col0	3702	Arabidopsis thaliana	thale cress	species	cellular organisms; Eukaryota; Viridiplantae; Streptophyta; Streptophytina; Embryophyta; Tracheophyta; Euphyllophyta; Spermatophyta; Magnoliophyta; Mesangiospermae; eudicotyledons; Gunneridae; Pentapetalae; rosids; malvids; Brassicales; Brassicaceae; Camelineae; Arabidopsis	1	Arabidopsis thaliana- Ler0	Taxon A	Intraspecific	Linkage Mapping	5bp deletion resulting in frameshift	Coding	Yes								Deletion	1-9 bp	Gene duplication in the diversification of secondary metabolism: tandem 2-oxoglutarate-dependent dioxygenases control glucosinolate biosynthesis in Arabidopsis.	Secondary metabolites are a diverse set of plant compounds believed to have numerous functions in plant-environment interactions. The large chemical diversity of secondary metabolites undoubtedly arises from an equally diverse set of enzymes responsible for their biosynthesis. However; little is known about the evolution of enzymes involved in secondary metabolism. We are studying the biosynthesi…	2001	11251105.1
GP00000096	AOP3	Martin	AOP3	Q9ZTA1	Arabidopsis thaliana	3702.AT4G03050.2	Belongs to the iron/ascorbate-dependent oxidoreductase family.	T4I9.7;T4I9_7;At4g03050	GO:0046872;GO:0016706;GO:0051213		GO:0019761	AF069442	Physiology	Glucosinolate content	Arabidopsis thaliana- Col0	Arabidopsis thaliana- Ler0	3702	Arabidopsis thaliana	thale cress	species	cellular organisms; Eukaryota; Viridiplantae; Streptophyta; Streptophytina; Embryophyta; Tracheophyta; Euphyllophyta; Spermatophyta; Magnoliophyta; Mesangiospermae; eudicotyledons; Gunneridae; Pentapetalae; rosids; malvids; Brassicales; Brassicaceae; Camelineae; Arabidopsis	1	Arabidopsis thaliana- Col0	3702	Arabidopsis thaliana	thale cress	species	cellular organisms; Eukaryota; Viridiplantae; Streptophyta; Streptophytina; Embryophyta; Tracheophyta; Euphyllophyta; Spermatophyta; Magnoliophyta; Mesangiospermae; eudicotyledons; Gunneridae; Pentapetalae; rosids; malvids; Brassicales; Brassicaceae; Camelineae; Arabidopsis	1	Arabidopsis thaliana- Ler0	Data not curated	Intraspecific	Linkage Mapping	unknown	Coding	No								Unknown		Gene duplication in the diversification of secondary metabolism: tandem 2-oxoglutarate-dependent dioxygenases control glucosinolate biosynthesis in Arabidopsis.	Secondary metabolites are a diverse set of plant compounds believed to have numerous functions in plant-environment interactions. The large chemical diversity of secondary metabolites undoubtedly arises from an equally diverse set of enzymes responsible for their biosynthesis. However; little is known about the evolution of enzymes involved in secondary metabolism. We are studying the biosynthesi…	2001	11251105.1
GP00000097	APJ1	Martin	APJ1	P53940	Saccharomyces cerevisiae (strain ATCC 204508 / S288c)	4932.YNL077W		YNL077W;N2342	GO:0046872;GO:0001671;GO:0031072;GO:0051082	GO:0005829;GO:0034399	GO:0006457;GO:0016925	Z71353	Physiology	Xenobiotic resistance (alcohol; ethanol)	Saccharomyces cerevisiae - industrial strain	Saccharomyces cerevisiae - laboratory strains	4932	Saccharomyces cerevisiae	baker's yeast	species	cellular organisms; Eukaryota; Opisthokonta; Fungi; Dikarya; Ascomycota; saccharomyceta; Saccharomycotina; Saccharomycetes; Saccharomycetales; Saccharomycetaceae; Saccharomyces	1	Saccharomyces cerevisiae - industrial strain	4932	Saccharomyces cerevisiae	baker's yeast	species	cellular organisms; Eukaryota; Opisthokonta; Fungi; Dikarya; Ascomycota; saccharomyceta; Saccharomycotina; Saccharomycetes; Saccharomycetales; Saccharomycetaceae; Saccharomyces	1	Saccharomyces cerevisiae - laboratory strains	Data not curated	Domesticated	Linkage Mapping	unknown	Cis-regulatory	Unknown								Unknown		Identification of novel causative genes determining the complex trait of high ethanol tolerance in yeast using pooled-segregant whole-genome sequence analysis.	High ethanol tolerance is an exquisite characteristic of the yeast Saccharomyces cerevisiae; which enables this microorganism to dominate in natural and industrial fermentations. Up to now; ethanol tolerance has only been analyzed in laboratory yeast strains with moderate ethanol tolerance. The genetic basis of the much higher ethanol tolerance in natural and industrial yeast strains is unknown. …	2012	22399573.1
GP00000098	APL1 cluster	Martin	APL1A	L7RQU1	Anopheles gambiae			AGAP007036				JX656351	Physiology	Pathogen resistance (Plasmodium; malaria parasite)	Anopheles gambiae - sensitive	Anopheles gambiae - resistant	7165	Anopheles gambiae	African malaria mosquito	species	cellular organisms; Eukaryota; Opisthokonta; Metazoa; Eumetazoa; Bilateria; Protostomia; Ecdysozoa; Panarthropoda; Arthropoda; Mandibulata; Pancrustacea; Hexapoda; Insecta; Dicondylia; Pterygota; Neoptera; Holometabola; Diptera; Nematocera; Culicomorpha; Culicoidea; Culicidae; Anophelinae; Anopheles; Cellia; Pyretophorus; gambiae species complex	0		7165	Anopheles gambiae	African malaria mosquito	species	cellular organisms; Eukaryota; Opisthokonta; Metazoa; Eumetazoa; Bilateria; Protostomia; Ecdysozoa; Panarthropoda; Arthropoda; Mandibulata; Pancrustacea; Hexapoda; Insecta; Dicondylia; Pterygota; Neoptera; Holometabola; Diptera; Nematocera; Culicomorpha; Culicoidea; Culicidae; Anophelinae; Anopheles; Cellia; Pyretophorus; gambiae species complex	0		Taxon A	Intraspecific	Linkage Mapping	Not identified	Unknown	Unknown								Unknown		Natural malaria infection in Anopheles gambiae is regulated by a single genomic control region.	We surveyed an Anopheles gambiae population in a West African malaria transmission zone for naturally occurring genetic loci that control mosquito infection with the human malaria parasite; Plasmodium falciparum. The strongest Plasmodium resistance loci cluster in a small region of chromosome 2L and each locus explains at least 89% of parasite-free mosquitoes in independent pedigrees. Together; t…	2006	16645095.1
GP00000099	APOE (apolipoprotein E)	Martin	APOE	P02649	Homo sapiens	9606.ENSP00000252486	Belongs to the apolipoprotein A1/A4/E family.	AD2;LPG;APO-E;ApoE4;LDLCQ5	GO:0042802;GO:0046983;GO:0042803;GO:0001540;GO:0016209;GO:0015485;GO:0017127;GO:0008201;GO:0008289;GO:0005319;GO:0071813;GO:0050750;GO:0046911;GO:0060228;GO:0005543;GO:0044877;GO:0005198;GO:0048156;GO:0070326	GO:0005886;GO:0005737;GO:0016020;GO:0070062;GO:0005634;GO:0005576;GO:0005794;GO:0043083;GO:0062023;GO:0098978;GO:0005615;GO:0072562;GO:0042627;GO:0030669;GO:0030425;GO:0034365;GO:0005769;GO:0071682;GO:0005783;GO:0005788;GO:1903561;GO:0034364;GO:0034363;GO:1990777;GO:0034362;GO:0043025;GO:0034361	GO:0033344;GO:0006357;GO:0045893;GO:0097113;GO:0042982;GO:0048844;GO:0006874;GO:0044267;GO:0019934;GO:0006695;GO:0006707;GO:0042632;GO:0008203;GO:0034378;GO:0034382;GO:0034371;GO:0007010;GO:0055089;GO:0007186;GO:0034380;GO:0034384;GO:0034375;GO:0046907;GO:0010877;GO:0042158;GO:0042159;GO:0042157;GO:0035641;GO:0015909;GO:0007616;GO:0034374;GO:0051651;GO:1902430;GO:0030195;GO:0043537;GO:0090090;GO:…	NP_001289617	Physiology	Aging	Homo sapiens	Homo sapiens	9606	Homo sapiens	human	species	cellular organisms; Eukaryota; Opisthokonta; Metazoa; Eumetazoa; Bilateria; Deuterostomia; Chordata; Craniata; Vertebrata; Gnathostomata; Teleostomi; Euteleostomi; Sarcopterygii; Dipnotetrapodomorpha; Tetrapoda; Amniota; Mammalia; Theria; Eutheria; Boreoeutheria; Euarchontoglires; Primates; Haplorrhini; Simiiformes; Catarrhini; Hominoidea; Hominidae; Homininae; Homo	0		9606	Homo sapiens	human	species	cellular organisms; Eukaryota; Opisthokonta; Metazoa; Eumetazoa; Bilateria; Deuterostomia; Chordata; Craniata; Vertebrata; Gnathostomata; Teleostomi; Euteleostomi; Sarcopterygii; Dipnotetrapodomorpha; Tetrapoda; Amniota; Mammalia; Theria; Eutheria; Boreoeutheria; Euarchontoglires; Primates; Haplorrhini; Simiiformes; Catarrhini; Hominoidea; Hominidae; Homininae; Homo	0		Data not curated	Intraspecific	Association Mapping	Cys112Arg	Coding	No	Nonsynonymous							SNP		Variants near CHRNA3/5 and APOE have age- and sex-related effects on human lifespan.	Lifespan is a trait of enormous personal interest. Research into the biological basis of human lifespan; however; is hampered by the long time to death. Using a novel approach of regressing (272;081) parental lifespans beyond age 40 years on participant genotype in a new large data set (UK Biobank); we here show that common variants near the apolipoprotein E and nicotinic acetylcholine receptor s…	2016	27029810.1
GP00000100	APSR	Martin	APR2	P92981	Arabidopsis thaliana	3702.AT1G62180.1	Belongs to the APS reductase family.	3'-PHOSPHOADENOSINE-5'-PHOSPHOSULFATE (PAPS) REDUCTASE HOMOLOG 43;5'adenylylphosphosulfate reductase 2;ADENOSINE-5'-PHOSPHOSULFATE REDUCTASE;APS REDUCTASE;APSR;ATAPR2;F19K23.11;F19K23_11;PRH;PRH43;At1g62180	GO:0033741;GO:0009973;GO:0004604	GO:0009507;GO:0009570	GO:0045454;GO:0019344;GO:0000103;GO:0019379	AF016283	Physiology	Sulfate content (shoot)	Arabidopsis thaliana- Bay-0	Arabidopsis thaliana- Shahdara	3702	Arabidopsis thaliana	thale cress	species	cellular organisms; Eukaryota; Viridiplantae; Streptophyta; Streptophytina; Embryophyta; Tracheophyta; Euphyllophyta; Spermatophyta; Magnoliophyta; Mesangiospermae; eudicotyledons; Gunneridae; Pentapetalae; rosids; malvids; Brassicales; Brassicaceae; Camelineae; Arabidopsis	1	Arabidopsis thaliana- Bay-0	3702	Arabidopsis thaliana	thale cress	species	cellular organisms; Eukaryota; Viridiplantae; Streptophyta; Streptophytina; Embryophyta; Tracheophyta; Euphyllophyta; Spermatophyta; Magnoliophyta; Mesangiospermae; eudicotyledons; Gunneridae; Pentapetalae; rosids; malvids; Brassicales; Brassicaceae; Camelineae; Arabidopsis	1	Arabidopsis thaliana- Shahdara	Data not curated	Intraspecific	Linkage Mapping	A399E	Coding	Yes	Nonsynonymous							SNP		Natural variation for sulfate content in Arabidopsis thaliana is highly controlled by APR2.	Most agronomic traits of importance; whether physiological (such as nutrient use efficiency) or developmental (such as flowering time); are controlled simultaneously by multiple genes and their interactions with the environment. Here; we show that variation in sulfate content between wild Arabidopsis thaliana accessions Bay-0 and Shahdara is controlled by a major quantitative trait locus that res…	2007	17589509.1
GP00000101	Kit ligand	Martin	KITLG	P21583	Homo sapiens	9606.ENSP00000228280	Belongs to the SCF family.	SF;MGF;SCF;SLF;DCUA;FPH2;FPHH;KL-1;Kitl;SHEP7;DFNA69	GO:0005125;GO:0008083;GO:0046934;GO:0005088;GO:0005173	GO:0016021;GO:0005886;GO:0005737;GO:0005576;GO:0005615;GO:0005856;GO:0030175;GO:0030027	GO:0007155;GO:0007165;GO:0001755;GO:0008283;GO:0035234;GO:0035162;GO:0097192;GO:0008584;GO:0000165;GO:0033026;GO:0001541;GO:0008284;GO:1902035;GO:0002687;GO:0043406;GO:0070668;GO:0045636;GO:0002763;GO:0050731;GO:0051897;GO:0046579		Morphology	Coloration (coat)	Domesticated cattle		9913	Bos taurus	cattle	species	cellular organisms; Eukaryota; Opisthokonta; Metazoa; Eumetazoa; Bilateria; Deuterostomia; Chordata; Craniata; Vertebrata; Gnathostomata; Teleostomi; Euteleostomi; Sarcopterygii; Dipnotetrapodomorpha; Tetrapoda; Amniota; Mammalia; Theria; Eutheria; Boreoeutheria; Laurasiatheria; Cetartiodactyla; Ruminantia; Pecora; Bovidae; Bovinae; Bos	0		9913	Bos taurus	cattle	species	cellular organisms; Eukaryota; Opisthokonta; Metazoa; Eumetazoa; Bilateria; Deuterostomia; Chordata; Craniata; Vertebrata; Gnathostomata; Teleostomi; Euteleostomi; Sarcopterygii; Dipnotetrapodomorpha; Tetrapoda; Amniota; Mammalia; Theria; Eutheria; Boreoeutheria; Laurasiatheria; Cetartiodactyla; Ruminantia; Pecora; Bovidae; Bovinae; Bos	1		Taxon A	Domesticated	Linkage Mapping	Ala193Asp ; missense mutation at position 654 (nucleotide change not reported)	Coding	Yes	Nonsynonymous							SNP		A missense mutation in the bovine MGF gene is associated with the roan phenotype in Belgian Blue and Shorthorn cattle.	The Roan locus is responsible for the coat coloration of Belgian Blue and Shorthorn cattle. The solid-colored and white animals are homozygotes; and the roan animals; with intermingled colored and white hairs; are heterozygous. The roan phenotype was mapped to cattle Chromosome (Chr) 5 with microsatellites; and a candidate gene was proposed (Charlier et al. Mamm Genome 7; 138; 1996). PCR primers …	1999	10384045.1
GP00000102	AR	Martin	AR	P10275	Homo sapiens	9606.ENSP00000363822	Belongs to the nuclear hormone receptor family. NR3 subfamily.	KD;AIS;AR8;TFM;DHTR;SBMA;HYSP1;NR3C4;SMAX1;HUMARA	GO:0046983;GO:0003700;GO:0008134;GO:0044212;GO:0008270;GO:0003677;GO:0005497;GO:0004882;GO:0051117;GO:0008013;GO:0003682;GO:0000981;GO:0019899;GO:0004879;GO:0070974;GO:0001077;GO:0001091;GO:0000978;GO:0001085;GO:0005102;GO:0005496	GO:0005886;GO:0005737;GO:0005829;GO:0005654;GO:0005634;GO:0032991;GO:0000790;GO:0016607	GO:0007165;GO:0045944;GO:0000122;GO:0045893;GO:0008283;GO:0008284;GO:0060520;GO:0030521;GO:0048645;GO:0007267;GO:0071383;GO:0071394;GO:0060742;GO:0003382;GO:0001701;GO:0030522;GO:0060599;GO:0033327;GO:0048808;GO:0019102;GO:0060749;GO:0060571;GO:0035264;GO:0008285;GO:0050680;GO:2001237;GO:0045720;GO:0045597;GO:0060769;GO:0010628;GO:0043568;GO:0045726;GO:0033148;GO:0043410;GO:0051092;GO:0042327;GO:…	BAB59056	Morphology &2 Morphology	Sensory vibrissae (loss) &2 Penile spine (loss)	Pan troglodytes &2	Homo sapiens &2	9598	Pan troglodytes	chimpanzee	species	cellular organisms; Eukaryota; Opisthokonta; Metazoa; Eumetazoa; Bilateria; Deuterostomia; Chordata; Craniata; Vertebrata; Gnathostomata; Teleostomi; Euteleostomi; Sarcopterygii; Dipnotetrapodomorpha; Tetrapoda; Amniota; Mammalia; Theria; Eutheria; Boreoeutheria; Euarchontoglires; Primates; Haplorrhini; Simiiformes; Catarrhini; Hominoidea; Hominidae; Homininae; Pan	0		9606	Homo sapiens	human	species	cellular organisms; Eukaryota; Opisthokonta; Metazoa; Eumetazoa; Bilateria; Deuterostomia; Chordata; Craniata; Vertebrata; Gnathostomata; Teleostomi; Euteleostomi; Sarcopterygii; Dipnotetrapodomorpha; Tetrapoda; Amniota; Mammalia; Theria; Eutheria; Boreoeutheria; Euarchontoglires; Primates; Haplorrhini; Simiiformes; Catarrhini; Hominoidea; Hominidae; Homininae; Homo	0		Taxon A	Interspecific	Candidate Gene	Enhancer loss	Cis-regulatory	No								Deletion	10-100 kb	Human-specific loss of regulatory DNA and the evolution of human-specific traits.	Humans differ from other animals in many aspects of anatomy; physiology; and behaviour; however; the genotypic basis of most human-specific traits remains unknown. Recent whole-genome comparisons have made it possible to identify genes with elevated rates of amino acid change or divergent expression in humans; and non-coding sequences with accelerated base pair changes. Regulatory alterations may…	2011	21390129.1
GP00000103	ARHGAP15	Martin	Arhgap15	Q811M1	Mus musculus	10090.ENSMUSP00000056461		5830480G12Rik	GO:0005096	GO:0005737;GO:0016020	GO:0007165;GO:0008360;GO:0043087	AAI34461	Physiology	Pathogen resistance (Trypanosoma)	Bos indicus (zebu) ; other susceptible breeds	Bos taurus (N'dama breed)	9913	Bos taurus	cattle	species	cellular organisms; Eukaryota; Opisthokonta; Metazoa; Eumetazoa; Bilateria; Deuterostomia; Chordata; Craniata; Vertebrata; Gnathostomata; Teleostomi; Euteleostomi; Sarcopterygii; Dipnotetrapodomorpha; Tetrapoda; Amniota; Mammalia; Theria; Eutheria; Boreoeutheria; Laurasiatheria; Cetartiodactyla; Ruminantia; Pecora; Bovidae; Bovinae; Bos	0		9913	Bos taurus	cattle	species	cellular organisms; Eukaryota; Opisthokonta; Metazoa; Eumetazoa; Bilateria; Deuterostomia; Chordata; Craniata; Vertebrata; Gnathostomata; Teleostomi; Euteleostomi; Sarcopterygii; Dipnotetrapodomorpha; Tetrapoda; Amniota; Mammalia; Theria; Eutheria; Boreoeutheria; Laurasiatheria; Cetartiodactyla; Ruminantia; Pecora; Bovidae; Bovinae; Bos	1	Bos taurus (N'dama breed)	Taxon A	Domesticated	Linkage Mapping	H282P	Coding	No	Nonsynonymous							SNP		Genetic and expression analysis of cattle identifies candidate genes in pathways responding to Trypanosoma congolense infection.	African bovine trypanosomiasis caused by Trypanosoma sp.; is a major constraint on cattle productivity in sub-Saharan Africa. Some African Bos taurus breeds are highly tolerant of infection; but the potentially more productive Bos indicus zebu breeds are much more susceptible. Zebu cattle are well adapted for plowing and haulage; and increasing their tolerance of trypanosomiasis could have a majo…	2011	21593421.1
GP00000104	ASP1	Martin	APS1	P35181	Saccharomyces cerevisiae (strain ATCC 204508 / S288c)	4932.YLR170C	Belongs to the adaptor complexes small subunit family.	YAP19;YLR170C;L9470.16	GO:0030276	GO:0005634;GO:0030121;GO:0005768	GO:0006896;GO:0006886;GO:0016192	U17246	Physiology	Acetic acid production	Saccharomyces cerevisiae - Bo213	Saccharomyces cerevisiae - VL1	4932	Saccharomyces cerevisiae	baker's yeast	species	cellular organisms; Eukaryota; Opisthokonta; Fungi; Dikarya; Ascomycota; saccharomyceta; Saccharomycotina; Saccharomycetes; Saccharomycetales; Saccharomycetaceae; Saccharomyces	1	Saccharomyces cerevisiae - Bo213	4932	Saccharomyces cerevisiae	baker's yeast	species	cellular organisms; Eukaryota; Opisthokonta; Fungi; Dikarya; Ascomycota; saccharomyceta; Saccharomycotina; Saccharomycetes; Saccharomycetales; Saccharomycetaceae; Saccharomyces	1	Saccharomyces cerevisiae - VL1	Data not curated	Domesticated	Linkage Mapping	Asp142His	Coding	No	Nonsynonymous							SNP		Single QTL mapping and nucleotide-level resolution of a physiologic trait in wine Saccharomyces cerevisiae strains.	Natural Saccharomyces cerevisiae yeast strains exhibit very large genotypic and phenotypic diversity. However; the link between phenotype variation and genetic determinism is still difficult to identify; especially in wild populations. Using genome hybridization on DNA microarrays; it is now possible to identify single-feature polymorphisms among divergent yeast strains. This tool offers the poss…	2007	17537182.1
GP00000105	AT5G41740/AT5G41750	Martin	MUF8.2	F4JYI4	Arabidopsis thaliana	3702.AT5G41740.2		MUF8.2;MUF8_2;At5g41740	GO:0043531		GO:0007165	834177	Physiology	Hybrid incompatibility (auto-immune necrosis)	Arabidopsis thaliana- Uk1	Arabidopsis thaliana- Uk3	3702	Arabidopsis thaliana	thale cress	species	cellular organisms; Eukaryota; Viridiplantae; Streptophyta; Streptophytina; Embryophyta; Tracheophyta; Euphyllophyta; Spermatophyta; Magnoliophyta; Mesangiospermae; eudicotyledons; Gunneridae; Pentapetalae; rosids; malvids; Brassicales; Brassicaceae; Camelineae; Arabidopsis	1	Arabidopsis thaliana- Uk1	3702	Arabidopsis thaliana	thale cress	species	cellular organisms; Eukaryota; Viridiplantae; Streptophyta; Streptophytina; Embryophyta; Tracheophyta; Euphyllophyta; Spermatophyta; Magnoliophyta; Mesangiospermae; eudicotyledons; Gunneridae; Pentapetalae; rosids; malvids; Brassicales; Brassicaceae; Camelineae; Arabidopsis	1	Arabidopsis thaliana- Uk3	Data not curated	Intraspecific	Linkage Mapping	unknown	Unknown	Unknown								Unknown		Autoimmune response as a mechanism for a Dobzhansky-Muller-type incompatibility syndrome in plants.	Epistatic interactions between genes are a major factor in evolution. Hybrid necrosis is an example of a deleterious phenotype caused by epistatic interactions that is observed in many intra- and interspecific plant hybrids. A large number of hybrid necrosis cases share phenotypic similarities; suggesting a common underlying mechanism across a wide range of plant species. Here; we report that app…	2007	17803357.1
GP00000106	AtGA20ox1 (=GA5=Sd1)	Martin	GA20OX1	Q39110	Arabidopsis thaliana	3702.AT4G25420.1	Belongs to the iron/ascorbate-dependent oxidoreductase family. GA20OX subfamily.	ARABIDOPSIS THALIANA GIBBERELLIN 20-OXIDASE 1;AT2301;ATGA20OX1;GA REQUIRING 5;GA5;GIBBERELLIN 20-OXIDASE;T30C3.90;T30C3_90;20ox1;At2301;At4g25420	GO:0046872;GO:0051213;GO:0045544	GO:0005737	GO:0009908;GO:0009740;GO:0009686;GO:0048366;GO:0009739;GO:0048575;GO:0009826	U20872	Morphology	Plant size (dwarfism)	Arabidopsis thaliana - Col	Arabidopsis thaliana - dwarf accession (see manuscript)	3702	Arabidopsis thaliana	thale cress	species	cellular organisms; Eukaryota; Viridiplantae; Streptophyta; Streptophytina; Embryophyta; Tracheophyta; Euphyllophyta; Spermatophyta; Magnoliophyta; Mesangiospermae; eudicotyledons; Gunneridae; Pentapetalae; rosids; malvids; Brassicales; Brassicaceae; Camelineae; Arabidopsis	1	Arabidopsis thaliana - Col	3702	Arabidopsis thaliana	thale cress	species	cellular organisms; Eukaryota; Viridiplantae; Streptophyta; Streptophytina; Embryophyta; Tracheophyta; Euphyllophyta; Spermatophyta; Magnoliophyta; Mesangiospermae; eudicotyledons; Gunneridae; Pentapetalae; rosids; malvids; Brassicales; Brassicaceae; Camelineae; Arabidopsis	1	Arabidopsis thaliana - dwarf accession (see manuscript)	Data not curated	Domesticated	Linkage Mapping	Whole gene deletion	Gene Loss	Yes								Complex Change		Arabidopsis semidwarfs evolved from independent mutations in GA20ox1; ortholog to green revolution dwarf alleles in rice and barley.	Understanding the genetic bases of natural variation for developmental and stress-related traits is a major goal of current plant biology. Variation in plant hormone levels and signaling might underlie such phenotypic variation occurring even within the same species. Here we report the genetic and molecular basis of semidwarf individuals found in natural Arabidopsis thaliana populations. Allelism…	2013	24023067.1
GP00000107	AtGA20ox1 (=GA5=Sd1)	Martin	GA20OX1	Q39110	Arabidopsis thaliana	3702.AT4G25420.1	Belongs to the iron/ascorbate-dependent oxidoreductase family. GA20OX subfamily.	ARABIDOPSIS THALIANA GIBBERELLIN 20-OXIDASE 1;AT2301;ATGA20OX1;GA REQUIRING 5;GA5;GIBBERELLIN 20-OXIDASE;T30C3.90;T30C3_90;20ox1;At2301;At4g25420	GO:0046872;GO:0051213;GO:0045544	GO:0005737	GO:0009908;GO:0009740;GO:0009686;GO:0048366;GO:0009739;GO:0048575;GO:0009826	U20872	Morphology	Plant size (dwarfism)	Arabidopsis thaliana - Col	Arabidopsis thaliana - dwarf accession (see manuscript)	3702	Arabidopsis thaliana	thale cress	species	cellular organisms; Eukaryota; Viridiplantae; Streptophyta; Streptophytina; Embryophyta; Tracheophyta; Euphyllophyta; Spermatophyta; Magnoliophyta; Mesangiospermae; eudicotyledons; Gunneridae; Pentapetalae; rosids; malvids; Brassicales; Brassicaceae; Camelineae; Arabidopsis	1	Arabidopsis thaliana - Col	3702	Arabidopsis thaliana	thale cress	species	cellular organisms; Eukaryota; Viridiplantae; Streptophyta; Streptophytina; Embryophyta; Tracheophyta; Euphyllophyta; Spermatophyta; Magnoliophyta; Mesangiospermae; eudicotyledons; Gunneridae; Pentapetalae; rosids; malvids; Brassicales; Brassicaceae; Camelineae; Arabidopsis	1	Arabidopsis thaliana - dwarf accession (see manuscript)	Taxon A	Domesticated	Linkage Mapping	-2bp at +297	Coding	Yes								Deletion	1-9 bp	Arabidopsis semidwarfs evolved from independent mutations in GA20ox1; ortholog to green revolution dwarf alleles in rice and barley.	Understanding the genetic bases of natural variation for developmental and stress-related traits is a major goal of current plant biology. Variation in plant hormone levels and signaling might underlie such phenotypic variation occurring even within the same species. Here we report the genetic and molecular basis of semidwarf individuals found in natural Arabidopsis thaliana populations. Allelism…	2013	24023067.1
GP00000108	AtGA20ox1 (=GA5=Sd1)	Martin	GA20OX1	Q39110	Arabidopsis thaliana	3702.AT4G25420.1	Belongs to the iron/ascorbate-dependent oxidoreductase family. GA20OX subfamily.	ARABIDOPSIS THALIANA GIBBERELLIN 20-OXIDASE 1;AT2301;ATGA20OX1;GA REQUIRING 5;GA5;GIBBERELLIN 20-OXIDASE;T30C3.90;T30C3_90;20ox1;At2301;At4g25420	GO:0046872;GO:0051213;GO:0045544	GO:0005737	GO:0009908;GO:0009740;GO:0009686;GO:0048366;GO:0009739;GO:0048575;GO:0009826	U20872	Morphology	Plant size (dwarfism)	Arabidopsis thaliana - Col	Arabidopsis thaliana - dwarf accession (see manuscript)	3702	Arabidopsis thaliana	thale cress	species	cellular organisms; Eukaryota; Viridiplantae; Streptophyta; Streptophytina; Embryophyta; Tracheophyta; Euphyllophyta; Spermatophyta; Magnoliophyta; Mesangiospermae; eudicotyledons; Gunneridae; Pentapetalae; rosids; malvids; Brassicales; Brassicaceae; Camelineae; Arabidopsis	1	Arabidopsis thaliana - Col	3702	Arabidopsis thaliana	thale cress	species	cellular organisms; Eukaryota; Viridiplantae; Streptophyta; Streptophytina; Embryophyta; Tracheophyta; Euphyllophyta; Spermatophyta; Magnoliophyta; Mesangiospermae; eudicotyledons; Gunneridae; Pentapetalae; rosids; malvids; Brassicales; Brassicaceae; Camelineae; Arabidopsis	1	Arabidopsis thaliana - dwarf accession (see manuscript)	Taxon A	Domesticated	Linkage Mapping	-1bp "G" at +324	Coding	Yes								Deletion	1-9 bp	Arabidopsis semidwarfs evolved from independent mutations in GA20ox1; ortholog to green revolution dwarf alleles in rice and barley.	Understanding the genetic bases of natural variation for developmental and stress-related traits is a major goal of current plant biology. Variation in plant hormone levels and signaling might underlie such phenotypic variation occurring even within the same species. Here we report the genetic and molecular basis of semidwarf individuals found in natural Arabidopsis thaliana populations. Allelism…	2013	24023067.1
GP00000109	AtGA20ox1 (=GA5=Sd1)	Martin	GA20OX1	Q39110	Arabidopsis thaliana	3702.AT4G25420.1	Belongs to the iron/ascorbate-dependent oxidoreductase family. GA20OX subfamily.	ARABIDOPSIS THALIANA GIBBERELLIN 20-OXIDASE 1;AT2301;ATGA20OX1;GA REQUIRING 5;GA5;GIBBERELLIN 20-OXIDASE;T30C3.90;T30C3_90;20ox1;At2301;At4g25420	GO:0046872;GO:0051213;GO:0045544	GO:0005737	GO:0009908;GO:0009740;GO:0009686;GO:0048366;GO:0009739;GO:0048575;GO:0009826	U20872	Morphology	Plant size (dwarfism)	Arabidopsis thaliana - Col	Arabidopsis thaliana - dwarf accession (see manuscript)	3702	Arabidopsis thaliana	thale cress	species	cellular organisms; Eukaryota; Viridiplantae; Streptophyta; Streptophytina; Embryophyta; Tracheophyta; Euphyllophyta; Spermatophyta; Magnoliophyta; Mesangiospermae; eudicotyledons; Gunneridae; Pentapetalae; rosids; malvids; Brassicales; Brassicaceae; Camelineae; Arabidopsis	1	Arabidopsis thaliana - Col	3702	Arabidopsis thaliana	thale cress	species	cellular organisms; Eukaryota; Viridiplantae; Streptophyta; Streptophytina; Embryophyta; Tracheophyta; Euphyllophyta; Spermatophyta; Magnoliophyta; Mesangiospermae; eudicotyledons; Gunneridae; Pentapetalae; rosids; malvids; Brassicales; Brassicaceae; Camelineae; Arabidopsis	1	Arabidopsis thaliana - dwarf accession (see manuscript)	Taxon A	Domesticated	Linkage Mapping	-5bp "G" at +545	Coding	Yes								Deletion	1-9 bp	Arabidopsis semidwarfs evolved from independent mutations in GA20ox1; ortholog to green revolution dwarf alleles in rice and barley.	Understanding the genetic bases of natural variation for developmental and stress-related traits is a major goal of current plant biology. Variation in plant hormone levels and signaling might underlie such phenotypic variation occurring even within the same species. Here we report the genetic and molecular basis of semidwarf individuals found in natural Arabidopsis thaliana populations. Allelism…	2013	24023067.1
GP00000110	AtGA20ox1 (=GA5=Sd1)	Martin	GA20OX1	Q39110	Arabidopsis thaliana	3702.AT4G25420.1	Belongs to the iron/ascorbate-dependent oxidoreductase family. GA20OX subfamily.	ARABIDOPSIS THALIANA GIBBERELLIN 20-OXIDASE 1;AT2301;ATGA20OX1;GA REQUIRING 5;GA5;GIBBERELLIN 20-OXIDASE;T30C3.90;T30C3_90;20ox1;At2301;At4g25420	GO:0046872;GO:0051213;GO:0045544	GO:0005737	GO:0009908;GO:0009740;GO:0009686;GO:0048366;GO:0009739;GO:0048575;GO:0009826	U20872	Morphology	Plant size (dwarfism)	Arabidopsis thaliana - Col	Arabidopsis thaliana - dwarf accession (see manuscript)	3702	Arabidopsis thaliana	thale cress	species	cellular organisms; Eukaryota; Viridiplantae; Streptophyta; Streptophytina; Embryophyta; Tracheophyta; Euphyllophyta; Spermatophyta; Magnoliophyta; Mesangiospermae; eudicotyledons; Gunneridae; Pentapetalae; rosids; malvids; Brassicales; Brassicaceae; Camelineae; Arabidopsis	1	Arabidopsis thaliana - Col	3702	Arabidopsis thaliana	thale cress	species	cellular organisms; Eukaryota; Viridiplantae; Streptophyta; Streptophytina; Embryophyta; Tracheophyta; Euphyllophyta; Spermatophyta; Magnoliophyta; Mesangiospermae; eudicotyledons; Gunneridae; Pentapetalae; rosids; malvids; Brassicales; Brassicaceae; Camelineae; Arabidopsis	1	Arabidopsis thaliana - dwarf accession (see manuscript)	Taxon A	Domesticated	Linkage Mapping	-10bp "G" at +784	Coding	Yes								Deletion	10-99 bp	Arabidopsis semidwarfs evolved from independent mutations in GA20ox1; ortholog to green revolution dwarf alleles in rice and barley.	Understanding the genetic bases of natural variation for developmental and stress-related traits is a major goal of current plant biology. Variation in plant hormone levels and signaling might underlie such phenotypic variation occurring even within the same species. Here we report the genetic and molecular basis of semidwarf individuals found in natural Arabidopsis thaliana populations. Allelism…	2013	24023067.1
GP00000111	AtGA20ox1 (=GA5=Sd1)	Martin	GA20OX1	Q39110	Arabidopsis thaliana	3702.AT4G25420.1	Belongs to the iron/ascorbate-dependent oxidoreductase family. GA20OX subfamily.	ARABIDOPSIS THALIANA GIBBERELLIN 20-OXIDASE 1;AT2301;ATGA20OX1;GA REQUIRING 5;GA5;GIBBERELLIN 20-OXIDASE;T30C3.90;T30C3_90;20ox1;At2301;At4g25420	GO:0046872;GO:0051213;GO:0045544	GO:0005737	GO:0009908;GO:0009740;GO:0009686;GO:0048366;GO:0009739;GO:0048575;GO:0009826	U20872	Morphology	Plant size (dwarfism)	Arabidopsis thaliana - Col	Arabidopsis thaliana - dwarf accession (see manuscript)	3702	Arabidopsis thaliana	thale cress	species	cellular organisms; Eukaryota; Viridiplantae; Streptophyta; Streptophytina; Embryophyta; Tracheophyta; Euphyllophyta; Spermatophyta; Magnoliophyta; Mesangiospermae; eudicotyledons; Gunneridae; Pentapetalae; rosids; malvids; Brassicales; Brassicaceae; Camelineae; Arabidopsis	1	Arabidopsis thaliana - Col	3702	Arabidopsis thaliana	thale cress	species	cellular organisms; Eukaryota; Viridiplantae; Streptophyta; Streptophytina; Embryophyta; Tracheophyta; Euphyllophyta; Spermatophyta; Magnoliophyta; Mesangiospermae; eudicotyledons; Gunneridae; Pentapetalae; rosids; malvids; Brassicales; Brassicaceae; Camelineae; Arabidopsis	1	Arabidopsis thaliana - dwarf accession (see manuscript)	Taxon A	Domesticated	Linkage Mapping	-29bp at +426	Coding	Yes								Deletion	10-99 bp	Arabidopsis semidwarfs evolved from independent mutations in GA20ox1; ortholog to green revolution dwarf alleles in rice and barley.	Understanding the genetic bases of natural variation for developmental and stress-related traits is a major goal of current plant biology. Variation in plant hormone levels and signaling might underlie such phenotypic variation occurring even within the same species. Here we report the genetic and molecular basis of semidwarf individuals found in natural Arabidopsis thaliana populations. Allelism…	2013	24023067.1
GP00000112	AtGA20ox1 (=GA5=Sd1)	Martin	GA20OX1	Q39110	Arabidopsis thaliana	3702.AT4G25420.1	Belongs to the iron/ascorbate-dependent oxidoreductase family. GA20OX subfamily.	ARABIDOPSIS THALIANA GIBBERELLIN 20-OXIDASE 1;AT2301;ATGA20OX1;GA REQUIRING 5;GA5;GIBBERELLIN 20-OXIDASE;T30C3.90;T30C3_90;20ox1;At2301;At4g25420	GO:0046872;GO:0051213;GO:0045544	GO:0005737	GO:0009908;GO:0009740;GO:0009686;GO:0048366;GO:0009739;GO:0048575;GO:0009826	U20872	Morphology	Plant size (dwarfism)	Arabidopsis thaliana - Col	Arabidopsis thaliana - dwarf accession (see manuscript)	3702	Arabidopsis thaliana	thale cress	species	cellular organisms; Eukaryota; Viridiplantae; Streptophyta; Streptophytina; Embryophyta; Tracheophyta; Euphyllophyta; Spermatophyta; Magnoliophyta; Mesangiospermae; eudicotyledons; Gunneridae; Pentapetalae; rosids; malvids; Brassicales; Brassicaceae; Camelineae; Arabidopsis	1	Arabidopsis thaliana - Col	3702	Arabidopsis thaliana	thale cress	species	cellular organisms; Eukaryota; Viridiplantae; Streptophyta; Streptophytina; Embryophyta; Tracheophyta; Euphyllophyta; Spermatophyta; Magnoliophyta; Mesangiospermae; eudicotyledons; Gunneridae; Pentapetalae; rosids; malvids; Brassicales; Brassicaceae; Camelineae; Arabidopsis	1	Arabidopsis thaliana - dwarf accession (see manuscript)	Taxon A	Domesticated	Linkage Mapping	-444bp at +985	Coding	Yes								Deletion	100-999 bp	Arabidopsis semidwarfs evolved from independent mutations in GA20ox1; ortholog to green revolution dwarf alleles in rice and barley.	Understanding the genetic bases of natural variation for developmental and stress-related traits is a major goal of current plant biology. Variation in plant hormone levels and signaling might underlie such phenotypic variation occurring even within the same species. Here we report the genetic and molecular basis of semidwarf individuals found in natural Arabidopsis thaliana populations. Allelism…	2013	24023067.1
GP00000113	AtGA20ox1 (=GA5=Sd1)	Martin	GA20OX1	Q39110	Arabidopsis thaliana	3702.AT4G25420.1	Belongs to the iron/ascorbate-dependent oxidoreductase family. GA20OX subfamily.	ARABIDOPSIS THALIANA GIBBERELLIN 20-OXIDASE 1;AT2301;ATGA20OX1;GA REQUIRING 5;GA5;GIBBERELLIN 20-OXIDASE;T30C3.90;T30C3_90;20ox1;At2301;At4g25420	GO:0046872;GO:0051213;GO:0045544	GO:0005737	GO:0009908;GO:0009740;GO:0009686;GO:0048366;GO:0009739;GO:0048575;GO:0009826	U20872	Morphology	Plant size (dwarfism)	Arabidopsis thaliana - Col	Arabidopsis thaliana - dwarf accession (see manuscript)	3702	Arabidopsis thaliana	thale cress	species	cellular organisms; Eukaryota; Viridiplantae; Streptophyta; Streptophytina; Embryophyta; Tracheophyta; Euphyllophyta; Spermatophyta; Magnoliophyta; Mesangiospermae; eudicotyledons; Gunneridae; Pentapetalae; rosids; malvids; Brassicales; Brassicaceae; Camelineae; Arabidopsis	1	Arabidopsis thaliana - Col	3702	Arabidopsis thaliana	thale cress	species	cellular organisms; Eukaryota; Viridiplantae; Streptophyta; Streptophytina; Embryophyta; Tracheophyta; Euphyllophyta; Spermatophyta; Magnoliophyta; Mesangiospermae; eudicotyledons; Gunneridae; Pentapetalae; rosids; malvids; Brassicales; Brassicaceae; Camelineae; Arabidopsis	1	Arabidopsis thaliana - dwarf accession (see manuscript)	Taxon A	Domesticated	Linkage Mapping	+1bp "G" at +256	Coding	Yes								Insertion	1-9 bp	Arabidopsis semidwarfs evolved from independent mutations in GA20ox1; ortholog to green revolution dwarf alleles in rice and barley.	Understanding the genetic bases of natural variation for developmental and stress-related traits is a major goal of current plant biology. Variation in plant hormone levels and signaling might underlie such phenotypic variation occurring even within the same species. Here we report the genetic and molecular basis of semidwarf individuals found in natural Arabidopsis thaliana populations. Allelism…	2013	24023067.1
GP00000114	AtGA20ox1 (=GA5=Sd1)	Martin	GA20OX1	Q39110	Arabidopsis thaliana	3702.AT4G25420.1	Belongs to the iron/ascorbate-dependent oxidoreductase family. GA20OX subfamily.	ARABIDOPSIS THALIANA GIBBERELLIN 20-OXIDASE 1;AT2301;ATGA20OX1;GA REQUIRING 5;GA5;GIBBERELLIN 20-OXIDASE;T30C3.90;T30C3_90;20ox1;At2301;At4g25420	GO:0046872;GO:0051213;GO:0045544	GO:0005737	GO:0009908;GO:0009740;GO:0009686;GO:0048366;GO:0009739;GO:0048575;GO:0009826	U20872	Morphology	Plant size (dwarfism)	Arabidopsis thaliana - Col	Arabidopsis thaliana - dwarf accession (see manuscript)	3702	Arabidopsis thaliana	thale cress	species	cellular organisms; Eukaryota; Viridiplantae; Streptophyta; Streptophytina; Embryophyta; Tracheophyta; Euphyllophyta; Spermatophyta; Magnoliophyta; Mesangiospermae; eudicotyledons; Gunneridae; Pentapetalae; rosids; malvids; Brassicales; Brassicaceae; Camelineae; Arabidopsis	1	Arabidopsis thaliana - Col	3702	Arabidopsis thaliana	thale cress	species	cellular organisms; Eukaryota; Viridiplantae; Streptophyta; Streptophytina; Embryophyta; Tracheophyta; Euphyllophyta; Spermatophyta; Magnoliophyta; Mesangiospermae; eudicotyledons; Gunneridae; Pentapetalae; rosids; malvids; Brassicales; Brassicaceae; Camelineae; Arabidopsis	1	Arabidopsis thaliana - dwarf accession (see manuscript)	Taxon A	Domesticated	Linkage Mapping	+7bp "G" at +961	Coding	Yes								Insertion	1-9 bp	Arabidopsis semidwarfs evolved from independent mutations in GA20ox1; ortholog to green revolution dwarf alleles in rice and barley.	Understanding the genetic bases of natural variation for developmental and stress-related traits is a major goal of current plant biology. Variation in plant hormone levels and signaling might underlie such phenotypic variation occurring even within the same species. Here we report the genetic and molecular basis of semidwarf individuals found in natural Arabidopsis thaliana populations. Allelism…	2013	24023067.1
GP00000115	AtGA20ox1 (=GA5=Sd1)	Martin	GA20OX1	Q39110	Arabidopsis thaliana	3702.AT4G25420.1	Belongs to the iron/ascorbate-dependent oxidoreductase family. GA20OX subfamily.	ARABIDOPSIS THALIANA GIBBERELLIN 20-OXIDASE 1;AT2301;ATGA20OX1;GA REQUIRING 5;GA5;GIBBERELLIN 20-OXIDASE;T30C3.90;T30C3_90;20ox1;At2301;At4g25420	GO:0046872;GO:0051213;GO:0045544	GO:0005737	GO:0009908;GO:0009740;GO:0009686;GO:0048366;GO:0009739;GO:0048575;GO:0009826	U20872	Morphology	Plant size (dwarfism)	Arabidopsis thaliana - Col	Arabidopsis thaliana - dwarf accession (see manuscript)	3702	Arabidopsis thaliana	thale cress	species	cellular organisms; Eukaryota; Viridiplantae; Streptophyta; Streptophytina; Embryophyta; Tracheophyta; Euphyllophyta; Spermatophyta; Magnoliophyta; Mesangiospermae; eudicotyledons; Gunneridae; Pentapetalae; rosids; malvids; Brassicales; Brassicaceae; Camelineae; Arabidopsis	1	Arabidopsis thaliana - Col	3702	Arabidopsis thaliana	thale cress	species	cellular organisms; Eukaryota; Viridiplantae; Streptophyta; Streptophytina; Embryophyta; Tracheophyta; Euphyllophyta; Spermatophyta; Magnoliophyta; Mesangiospermae; eudicotyledons; Gunneridae; Pentapetalae; rosids; malvids; Brassicales; Brassicaceae; Camelineae; Arabidopsis	1	Arabidopsis thaliana - dwarf accession (see manuscript)	Taxon A	Domesticated	Linkage Mapping	+1bp at +1270	Coding	Yes								Insertion	1-9 bp	Arabidopsis semidwarfs evolved from independent mutations in GA20ox1; ortholog to green revolution dwarf alleles in rice and barley.	Understanding the genetic bases of natural variation for developmental and stress-related traits is a major goal of current plant biology. Variation in plant hormone levels and signaling might underlie such phenotypic variation occurring even within the same species. Here we report the genetic and molecular basis of semidwarf individuals found in natural Arabidopsis thaliana populations. Allelism…	2013	24023067.1
GP00000116	AtGA20ox1 (=GA5=Sd1)	Martin	GA20OX1	Q39110	Arabidopsis thaliana	3702.AT4G25420.1	Belongs to the iron/ascorbate-dependent oxidoreductase family. GA20OX subfamily.	ARABIDOPSIS THALIANA GIBBERELLIN 20-OXIDASE 1;AT2301;ATGA20OX1;GA REQUIRING 5;GA5;GIBBERELLIN 20-OXIDASE;T30C3.90;T30C3_90;20ox1;At2301;At4g25420	GO:0046872;GO:0051213;GO:0045544	GO:0005737	GO:0009908;GO:0009740;GO:0009686;GO:0048366;GO:0009739;GO:0048575;GO:0009826	U20872	Morphology	Plant size (dwarfism)	Arabidopsis thaliana - Col	Arabidopsis thaliana - dwarf accession (see manuscript)	3702	Arabidopsis thaliana	thale cress	species	cellular organisms; Eukaryota; Viridiplantae; Streptophyta; Streptophytina; Embryophyta; Tracheophyta; Euphyllophyta; Spermatophyta; Magnoliophyta; Mesangiospermae; eudicotyledons; Gunneridae; Pentapetalae; rosids; malvids; Brassicales; Brassicaceae; Camelineae; Arabidopsis	1	Arabidopsis thaliana - Col	3702	Arabidopsis thaliana	thale cress	species	cellular organisms; Eukaryota; Viridiplantae; Streptophyta; Streptophytina; Embryophyta; Tracheophyta; Euphyllophyta; Spermatophyta; Magnoliophyta; Mesangiospermae; eudicotyledons; Gunneridae; Pentapetalae; rosids; malvids; Brassicales; Brassicaceae; Camelineae; Arabidopsis	1	Arabidopsis thaliana - dwarf accession (see manuscript)	Taxon A	Domesticated	Linkage Mapping	Transposon insertion at +1355	Coding	Yes								Insertion	1-10 kb	Arabidopsis semidwarfs evolved from independent mutations in GA20ox1; ortholog to green revolution dwarf alleles in rice and barley.	Understanding the genetic bases of natural variation for developmental and stress-related traits is a major goal of current plant biology. Variation in plant hormone levels and signaling might underlie such phenotypic variation occurring even within the same species. Here we report the genetic and molecular basis of semidwarf individuals found in natural Arabidopsis thaliana populations. Allelism…	2013	24023067.1
GP00000117	AtGA20ox1 (=GA5=Sd1)	Martin	GA20OX1	Q39110	Arabidopsis thaliana	3702.AT4G25420.1	Belongs to the iron/ascorbate-dependent oxidoreductase family. GA20OX subfamily.	ARABIDOPSIS THALIANA GIBBERELLIN 20-OXIDASE 1;AT2301;ATGA20OX1;GA REQUIRING 5;GA5;GIBBERELLIN 20-OXIDASE;T30C3.90;T30C3_90;20ox1;At2301;At4g25420	GO:0046872;GO:0051213;GO:0045544	GO:0005737	GO:0009908;GO:0009740;GO:0009686;GO:0048366;GO:0009739;GO:0048575;GO:0009826	U20872	Morphology	Plant size (dwarfism)	Arabidopsis thaliana - Col	Arabidopsis thaliana - dwarf accession (see manuscript)	3702	Arabidopsis thaliana	thale cress	species	cellular organisms; Eukaryota; Viridiplantae; Streptophyta; Streptophytina; Embryophyta; Tracheophyta; Euphyllophyta; Spermatophyta; Magnoliophyta; Mesangiospermae; eudicotyledons; Gunneridae; Pentapetalae; rosids; malvids; Brassicales; Brassicaceae; Camelineae; Arabidopsis	1	Arabidopsis thaliana - Col	3702	Arabidopsis thaliana	thale cress	species	cellular organisms; Eukaryota; Viridiplantae; Streptophyta; Streptophytina; Embryophyta; Tracheophyta; Euphyllophyta; Spermatophyta; Magnoliophyta; Mesangiospermae; eudicotyledons; Gunneridae; Pentapetalae; rosids; malvids; Brassicales; Brassicaceae; Camelineae; Arabidopsis	1	Arabidopsis thaliana - dwarf accession (see manuscript)	Data not curated	Domesticated	Linkage Mapping	W46*	Coding	Yes	Nonsense							SNP		Arabidopsis semidwarfs evolved from independent mutations in GA20ox1; ortholog to green revolution dwarf alleles in rice and barley.	Understanding the genetic bases of natural variation for developmental and stress-related traits is a major goal of current plant biology. Variation in plant hormone levels and signaling might underlie such phenotypic variation occurring even within the same species. Here we report the genetic and molecular basis of semidwarf individuals found in natural Arabidopsis thaliana populations. Allelism…	2013	24023067.1
GP00000118	AtGA20ox1 (=GA5=Sd1)	Martin	GA20OX1	Q39110	Arabidopsis thaliana	3702.AT4G25420.1	Belongs to the iron/ascorbate-dependent oxidoreductase family. GA20OX subfamily.	ARABIDOPSIS THALIANA GIBBERELLIN 20-OXIDASE 1;AT2301;ATGA20OX1;GA REQUIRING 5;GA5;GIBBERELLIN 20-OXIDASE;T30C3.90;T30C3_90;20ox1;At2301;At4g25420	GO:0046872;GO:0051213;GO:0045544	GO:0005737	GO:0009908;GO:0009740;GO:0009686;GO:0048366;GO:0009739;GO:0048575;GO:0009826	U20872	Morphology	Plant size (dwarfism)	Arabidopsis thaliana - Col	Arabidopsis thaliana - dwarf accession (see manuscript)	3702	Arabidopsis thaliana	thale cress	species	cellular organisms; Eukaryota; Viridiplantae; Streptophyta; Streptophytina; Embryophyta; Tracheophyta; Euphyllophyta; Spermatophyta; Magnoliophyta; Mesangiospermae; eudicotyledons; Gunneridae; Pentapetalae; rosids; malvids; Brassicales; Brassicaceae; Camelineae; Arabidopsis	1	Arabidopsis thaliana - Col	3702	Arabidopsis thaliana	thale cress	species	cellular organisms; Eukaryota; Viridiplantae; Streptophyta; Streptophytina; Embryophyta; Tracheophyta; Euphyllophyta; Spermatophyta; Magnoliophyta; Mesangiospermae; eudicotyledons; Gunneridae; Pentapetalae; rosids; malvids; Brassicales; Brassicaceae; Camelineae; Arabidopsis	1	Arabidopsis thaliana - dwarf accession (see manuscript)	Data not curated	Domesticated	Linkage Mapping	W271* -G816A according to Fig.3 of Xu et al. 1995	Coding	Yes	Nonsense	TGG	816	TGA	Trp	271	STP	SNP		Arabidopsis semidwarfs evolved from independent mutations in GA20ox1; ortholog to green revolution dwarf alleles in rice and barley.	Understanding the genetic bases of natural variation for developmental and stress-related traits is a major goal of current plant biology. Variation in plant hormone levels and signaling might underlie such phenotypic variation occurring even within the same species. Here we report the genetic and molecular basis of semidwarf individuals found in natural Arabidopsis thaliana populations. Allelism…	2013	24023067.1
GP00000119	AtGA20ox1 (=GA5=Sd1)	Martin	GA20OX1	Q39110	Arabidopsis thaliana	3702.AT4G25420.1	Belongs to the iron/ascorbate-dependent oxidoreductase family. GA20OX subfamily.	ARABIDOPSIS THALIANA GIBBERELLIN 20-OXIDASE 1;AT2301;ATGA20OX1;GA REQUIRING 5;GA5;GIBBERELLIN 20-OXIDASE;T30C3.90;T30C3_90;20ox1;At2301;At4g25420	GO:0046872;GO:0051213;GO:0045544	GO:0005737	GO:0009908;GO:0009740;GO:0009686;GO:0048366;GO:0009739;GO:0048575;GO:0009826	U20872	Morphology	Plant size (dwarfism)	Arabidopsis thaliana - Col	Arabidopsis thaliana - dwarf accession (see manuscript)	3702	Arabidopsis thaliana	thale cress	species	cellular organisms; Eukaryota; Viridiplantae; Streptophyta; Streptophytina; Embryophyta; Tracheophyta; Euphyllophyta; Spermatophyta; Magnoliophyta; Mesangiospermae; eudicotyledons; Gunneridae; Pentapetalae; rosids; malvids; Brassicales; Brassicaceae; Camelineae; Arabidopsis	1	Arabidopsis thaliana - Col	3702	Arabidopsis thaliana	thale cress	species	cellular organisms; Eukaryota; Viridiplantae; Streptophyta; Streptophytina; Embryophyta; Tracheophyta; Euphyllophyta; Spermatophyta; Magnoliophyta; Mesangiospermae; eudicotyledons; Gunneridae; Pentapetalae; rosids; malvids; Brassicales; Brassicaceae; Camelineae; Arabidopsis	1	Arabidopsis thaliana - dwarf accession (see manuscript)	Data not curated	Domesticated	Linkage Mapping	E312*	Coding	Yes	Nonsense							SNP		Arabidopsis semidwarfs evolved from independent mutations in GA20ox1; ortholog to green revolution dwarf alleles in rice and barley.	Understanding the genetic bases of natural variation for developmental and stress-related traits is a major goal of current plant biology. Variation in plant hormone levels and signaling might underlie such phenotypic variation occurring even within the same species. Here we report the genetic and molecular basis of semidwarf individuals found in natural Arabidopsis thaliana populations. Allelism…	2013	24023067.1
GP00000120	AtGA20ox1 (=GA5=Sd1)	Martin	GA20OX1	Q39110	Arabidopsis thaliana	3702.AT4G25420.1	Belongs to the iron/ascorbate-dependent oxidoreductase family. GA20OX subfamily.	ARABIDOPSIS THALIANA GIBBERELLIN 20-OXIDASE 1;AT2301;ATGA20OX1;GA REQUIRING 5;GA5;GIBBERELLIN 20-OXIDASE;T30C3.90;T30C3_90;20ox1;At2301;At4g25420	GO:0046872;GO:0051213;GO:0045544	GO:0005737	GO:0009908;GO:0009740;GO:0009686;GO:0048366;GO:0009739;GO:0048575;GO:0009826	U20872	Morphology	Plant size (dwarfism)	Arabidopsis thaliana - Col	Arabidopsis thaliana - dwarf accession (see manuscript)	3702	Arabidopsis thaliana	thale cress	species	cellular organisms; Eukaryota; Viridiplantae; Streptophyta; Streptophytina; Embryophyta; Tracheophyta; Euphyllophyta; Spermatophyta; Magnoliophyta; Mesangiospermae; eudicotyledons; Gunneridae; Pentapetalae; rosids; malvids; Brassicales; Brassicaceae; Camelineae; Arabidopsis	1	Arabidopsis thaliana - Col	3702	Arabidopsis thaliana	thale cress	species	cellular organisms; Eukaryota; Viridiplantae; Streptophyta; Streptophytina; Embryophyta; Tracheophyta; Euphyllophyta; Spermatophyta; Magnoliophyta; Mesangiospermae; eudicotyledons; Gunneridae; Pentapetalae; rosids; malvids; Brassicales; Brassicaceae; Camelineae; Arabidopsis	1	Arabidopsis thaliana - dwarf accession (see manuscript)	Taxon A	Domesticated	Linkage Mapping &2 Linkage Mapping	G919A &2 G243E	Coding &2 Coding	No &2 No	Nonsynonymous &2 Nonsynonymous	&2	&2	&2	Gly &2 Gly	919 &2 243	Ala &2 Glu	SNP &2 SNP	&2	Arabidopsis semidwarfs evolved from independent mutations in GA20ox1; ortholog to green revolution dwarf alleles in rice and barley. &2 Arabidopsis semidwarfs evolved from independent mutations in GA20ox1; ortholog to green revolution dwarf alleles in rice and barley.	Understanding the genetic bases of natural variation for developmental and stress-related traits is a major goal of current plant biology. Variation in plant hormone levels and signaling might underlie such phenotypic variation occurring even within the same species. Here we report the genetic and molecular basis of semidwarf individuals found in natural Arabidopsis thaliana populations. Allelism…	2013 &2 2013	24023067.1 &2 24023067.1
GP00000121	AtGA20ox1 (=GA5=Sd1)	Martin	GA20OX1	Q39110	Arabidopsis thaliana	3702.AT4G25420.1	Belongs to the iron/ascorbate-dependent oxidoreductase family. GA20OX subfamily.	ARABIDOPSIS THALIANA GIBBERELLIN 20-OXIDASE 1;AT2301;ATGA20OX1;GA REQUIRING 5;GA5;GIBBERELLIN 20-OXIDASE;T30C3.90;T30C3_90;20ox1;At2301;At4g25420	GO:0046872;GO:0051213;GO:0045544	GO:0005737	GO:0009908;GO:0009740;GO:0009686;GO:0048366;GO:0009739;GO:0048575;GO:0009826	U20872	Morphology &2 Morphology	Plant size (dwarfism) &2 Plant size (dwarfism)	Arabidopsis thaliana - Col &2 Arabidopsis thaliana - Col	Arabidopsis thaliana - dwarf accession (see manuscript) &2 Arabidopsis thaliana - dwarf accession (see manuscript)	3702	Arabidopsis thaliana	thale cress	species	cellular organisms; Eukaryota; Viridiplantae; Streptophyta; Streptophytina; Embryophyta; Tracheophyta; Euphyllophyta; Spermatophyta; Magnoliophyta; Mesangiospermae; eudicotyledons; Gunneridae; Pentapetalae; rosids; malvids; Brassicales; Brassicaceae; Camelineae; Arabidopsis	1	Arabidopsis thaliana - Col	3702	Arabidopsis thaliana	thale cress	species	cellular organisms; Eukaryota; Viridiplantae; Streptophyta; Streptophytina; Embryophyta; Tracheophyta; Euphyllophyta; Spermatophyta; Magnoliophyta; Mesangiospermae; eudicotyledons; Gunneridae; Pentapetalae; rosids; malvids; Brassicales; Brassicaceae; Camelineae; Arabidopsis	1	Arabidopsis thaliana - dwarf accession (see manuscript)	Taxon A	Domesticated	Linkage Mapping &2 Linkage Mapping	C940G &2 P250R	Coding &2 Coding	No &2 No	Nonsynonymous &2 Nonsynonymous	&2	&2	&2	Cys &2 Pro	940 &2 250	Gly &2 Arg	SNP &2 SNP	&2	Arabidopsis semidwarfs evolved from independent mutations in GA20ox1; ortholog to green revolution dwarf alleles in rice and barley. &2 Arabidopsis semidwarfs evolved from independent mutations in GA20ox1; ortholog to green revolution dwarf alleles in rice and barley.	Understanding the genetic bases of natural variation for developmental and stress-related traits is a major goal of current plant biology. Variation in plant hormone levels and signaling might underlie such phenotypic variation occurring even within the same species. Here we report the genetic and molecular basis of semidwarf individuals found in natural Arabidopsis thaliana populations. Allelism…	2013 &2 2013	24023067.1 &2 24023067.1
GP00000122	AtGA20ox1 (=GA5=Sd1)	Martin	GA20OX1	Q39110	Arabidopsis thaliana	3702.AT4G25420.1	Belongs to the iron/ascorbate-dependent oxidoreductase family. GA20OX subfamily.	ARABIDOPSIS THALIANA GIBBERELLIN 20-OXIDASE 1;AT2301;ATGA20OX1;GA REQUIRING 5;GA5;GIBBERELLIN 20-OXIDASE;T30C3.90;T30C3_90;20ox1;At2301;At4g25420	GO:0046872;GO:0051213;GO:0045544	GO:0005737	GO:0009908;GO:0009740;GO:0009686;GO:0048366;GO:0009739;GO:0048575;GO:0009826	U20872	Morphology	Plant size (dwarfism)	Arabidopsis thaliana - Col	Arabidopsis thaliana - dwarf accession (see manuscript)	3702	Arabidopsis thaliana	thale cress	species	cellular organisms; Eukaryota; Viridiplantae; Streptophyta; Streptophytina; Embryophyta; Tracheophyta; Euphyllophyta; Spermatophyta; Magnoliophyta; Mesangiospermae; eudicotyledons; Gunneridae; Pentapetalae; rosids; malvids; Brassicales; Brassicaceae; Camelineae; Arabidopsis	1	Arabidopsis thaliana - Col	3702	Arabidopsis thaliana	thale cress	species	cellular organisms; Eukaryota; Viridiplantae; Streptophyta; Streptophytina; Embryophyta; Tracheophyta; Euphyllophyta; Spermatophyta; Magnoliophyta; Mesangiospermae; eudicotyledons; Gunneridae; Pentapetalae; rosids; malvids; Brassicales; Brassicaceae; Camelineae; Arabidopsis	1	Arabidopsis thaliana - dwarf accession (see manuscript)	Taxon A	Domesticated	Linkage Mapping &2 Linkage Mapping	C1334G &2 T347R	Coding &2 Coding	No &2 No	Nonsynonymous &2 Nonsynonymous	&2	&2	&2	Cys &2 Thr	1334 &2 347	Gly &2 Arg	SNP &2 SNP	&2	Arabidopsis semidwarfs evolved from independent mutations in GA20ox1; ortholog to green revolution dwarf alleles in rice and barley. &2 Arabidopsis semidwarfs evolved from independent mutations in GA20ox1; ortholog to green revolution dwarf alleles in rice and barley.	Understanding the genetic bases of natural variation for developmental and stress-related traits is a major goal of current plant biology. Variation in plant hormone levels and signaling might underlie such phenotypic variation occurring even within the same species. Here we report the genetic and molecular basis of semidwarf individuals found in natural Arabidopsis thaliana populations. Allelism…	2013 &2 2013	24023067.1 &2 24023067.1
GP00000123	AtGA20ox1 (=GA5=Sd1)	Martin	GA20OX1	Q39110	Arabidopsis thaliana	3702.AT4G25420.1	Belongs to the iron/ascorbate-dependent oxidoreductase family. GA20OX subfamily.	ARABIDOPSIS THALIANA GIBBERELLIN 20-OXIDASE 1;AT2301;ATGA20OX1;GA REQUIRING 5;GA5;GIBBERELLIN 20-OXIDASE;T30C3.90;T30C3_90;20ox1;At2301;At4g25420	GO:0046872;GO:0051213;GO:0045544	GO:0005737	GO:0009908;GO:0009740;GO:0009686;GO:0048366;GO:0009739;GO:0048575;GO:0009826	U20872	Morphology	Plant size (dwarfism)	Arabidopsis thaliana - Col	Arabidopsis thaliana - dwarf accession (see manuscript)	3702	Arabidopsis thaliana	thale cress	species	cellular organisms; Eukaryota; Viridiplantae; Streptophyta; Streptophytina; Embryophyta; Tracheophyta; Euphyllophyta; Spermatophyta; Magnoliophyta; Mesangiospermae; eudicotyledons; Gunneridae; Pentapetalae; rosids; malvids; Brassicales; Brassicaceae; Camelineae; Arabidopsis	1	Arabidopsis thaliana - Col	3702	Arabidopsis thaliana	thale cress	species	cellular organisms; Eukaryota; Viridiplantae; Streptophyta; Streptophytina; Embryophyta; Tracheophyta; Euphyllophyta; Spermatophyta; Magnoliophyta; Mesangiospermae; eudicotyledons; Gunneridae; Pentapetalae; rosids; malvids; Brassicales; Brassicaceae; Camelineae; Arabidopsis	1	Arabidopsis thaliana - dwarf accession (see manuscript)	Data not curated	Domesticated	Linkage Mapping	Splice Site mutation G742A	Coding	No								SNP		Arabidopsis semidwarfs evolved from independent mutations in GA20ox1; ortholog to green revolution dwarf alleles in rice and barley.	Understanding the genetic bases of natural variation for developmental and stress-related traits is a major goal of current plant biology. Variation in plant hormone levels and signaling might underlie such phenotypic variation occurring even within the same species. Here we report the genetic and molecular basis of semidwarf individuals found in natural Arabidopsis thaliana populations. Allelism…	2013	24023067.1
GP00000124	AtHKT1	Martin	HKT1	Q84TI7	Arabidopsis thaliana	3702.AT4G10310.1	Belongs to the TrkH potassium transport family. HKT (TC 2.A.38.3) subfamily.	ATHKT1;high-affinity K+ transporter 1;HKT1;1;T9A4.5;At4g10310	GO:0008324;GO:0015079;GO:0015081	GO:0016021;GO:0005886	GO:0006813;GO:0006970;GO:0009651;GO:0006814	AY685182	Physiology	Salt tolerance	Arabidopsis thaliana- Col0	Arabidopsis thaliana- Ts-1	3702	Arabidopsis thaliana	thale cress	species	cellular organisms; Eukaryota; Viridiplantae; Streptophyta; Streptophytina; Embryophyta; Tracheophyta; Euphyllophyta; Spermatophyta; Magnoliophyta; Mesangiospermae; eudicotyledons; Gunneridae; Pentapetalae; rosids; malvids; Brassicales; Brassicaceae; Camelineae; Arabidopsis	1	Arabidopsis thaliana- Col0	3702	Arabidopsis thaliana	thale cress	species	cellular organisms; Eukaryota; Viridiplantae; Streptophyta; Streptophytina; Embryophyta; Tracheophyta; Euphyllophyta; Spermatophyta; Magnoliophyta; Mesangiospermae; eudicotyledons; Gunneridae; Pentapetalae; rosids; malvids; Brassicales; Brassicaceae; Camelineae; Arabidopsis	1	Arabidopsis thaliana- Ts-1	Taxon A	Intraspecific	Linkage Mapping	725bp deletion of part of upstream repeat region	Cis-regulatory	No								Deletion	100-999 bp	Natural variants of AtHKT1 enhance Na+ accumulation in two wild populations of Arabidopsis.	Plants are sessile and therefore have developed mechanisms to adapt to their environment; including the soil mineral nutrient composition. Ionomics is a developing functional genomic strategy designed to rapidly identify the genes and gene networks involved in regulating how plants acquire and accumulate these mineral nutrients from the soil. Here; we report on the coupling of high-throughput ele…	2006	17140289.1
GP00000125	AtHKT1	Martin	HKT1	Q84TI7	Arabidopsis thaliana	3702.AT4G10310.1	Belongs to the TrkH potassium transport family. HKT (TC 2.A.38.3) subfamily.	ATHKT1;high-affinity K+ transporter 1;HKT1;1;T9A4.5;At4g10310	GO:0008324;GO:0015079;GO:0015081	GO:0016021;GO:0005886	GO:0006813;GO:0006970;GO:0009651;GO:0006814	AY685182	Physiology	Salt tolerance	Arabidopsis thaliana- Col0	Arabidopsis thaliana- Tsu-1	3702	Arabidopsis thaliana	thale cress	species	cellular organisms; Eukaryota; Viridiplantae; Streptophyta; Streptophytina; Embryophyta; Tracheophyta; Euphyllophyta; Spermatophyta; Magnoliophyta; Mesangiospermae; eudicotyledons; Gunneridae; Pentapetalae; rosids; malvids; Brassicales; Brassicaceae; Camelineae; Arabidopsis	1	Arabidopsis thaliana- Col0	3702	Arabidopsis thaliana	thale cress	species	cellular organisms; Eukaryota; Viridiplantae; Streptophyta; Streptophytina; Embryophyta; Tracheophyta; Euphyllophyta; Spermatophyta; Magnoliophyta; Mesangiospermae; eudicotyledons; Gunneridae; Pentapetalae; rosids; malvids; Brassicales; Brassicaceae; Camelineae; Arabidopsis	1	Arabidopsis thaliana- Tsu-1	Taxon A	Intraspecific	Linkage Mapping	687bp deletion of part of upstream repeat region	Cis-regulatory	No								Deletion	100-999 bp	Natural variants of AtHKT1 enhance Na+ accumulation in two wild populations of Arabidopsis.	Plants are sessile and therefore have developed mechanisms to adapt to their environment; including the soil mineral nutrient composition. Ionomics is a developing functional genomic strategy designed to rapidly identify the genes and gene networks involved in regulating how plants acquire and accumulate these mineral nutrients from the soil. Here; we report on the coupling of high-throughput ele…	2006	17140289.1
GP00000126	AtLURE1	Martin	LURE1.1	Q4VP09	Arabidopsis thaliana	3702.AT5G43285.1	Belongs to the DEFL family.	AtLURE1.1;CRP810_1.1;LURE 1.1;At5g43285;MNL12		GO:0005576	GO:0010183		Physiology	Fertilization (pollen-tube attraction by egg)	Arabidopsis lyrata	Arabidopsis thaliana	59689	Arabidopsis lyrata		species	cellular organisms; Eukaryota; Viridiplantae; Streptophyta; Streptophytina; Embryophyta; Tracheophyta; Euphyllophyta; Spermatophyta; Magnoliophyta; Mesangiospermae; eudicotyledons; Gunneridae; Pentapetalae; rosids; malvids; Brassicales; Brassicaceae; Camelineae; Arabidopsis	0		3702	Arabidopsis thaliana	thale cress	species	cellular organisms; Eukaryota; Viridiplantae; Streptophyta; Streptophytina; Embryophyta; Tracheophyta; Euphyllophyta; Spermatophyta; Magnoliophyta; Mesangiospermae; eudicotyledons; Gunneridae; Pentapetalae; rosids; malvids; Brassicales; Brassicaceae; Camelineae; Arabidopsis	0		Data not curated	Interspecific	Candidate Gene	Gene birth	Gene Amplification	No								Complex Change		A species-specific cluster of defensin-like genes encodes diffusible pollen tube attractants in Arabidopsis.	Genes directly involved in male/female and host/parasite interactions are believed to be under positive selection. The flowering plant Arabidopsis thaliana has more than 300 defensin-like (DEFL) genes; which are likely to be involved in both natural immunity and cell-to-cell communication including pollen-pistil interactions. However; little is known of the relationship between the molecular evol…	2012	23271953.1
GP00000127	ATP2B4	Martin	ATP2B4	P23634	Homo sapiens	9606.ENSP00000350310	Belongs to the cation transport ATPase (P-type) (TC 3.A.3) family. Type IIB subfamily.	MXRA1;PMCA4;ATP2B2;PMCA4b;PMCA4x	GO:0005524;GO:0046872;GO:0005388;GO:0005516;GO:0050998;GO:0036487;GO:0030165;GO:0019901;GO:0030346;GO:0097110	GO:0005886;GO:0016020;GO:0005887;GO:0098978;GO:0032991;GO:0016323;GO:0005901;GO:0099059;GO:0043005;GO:0036126;GO:0097228;GO:0030315;GO:0030018	GO:0006357;GO:0006874;GO:0007283;GO:1901660;GO:0098703;GO:0097553;GO:0070588;GO:0071872;GO:0030317;GO:0021766;GO:0034220;GO:0140199;GO:1900082;GO:0070885;GO:1903243;GO:1903249;GO:0045019;GO:0010751;GO:0051001;GO:1902083;GO:0098736;GO:0003407;GO:2000481;GO:0033138;GO:1903779;GO:1902806;GO:0051480;GO:1902305;GO:0051599	U42378	Physiology	Pathogen resistance (Plasmodium; malaria parasite)	Homo sapiens -Ghana and Gambia	Homo sapiens -Ghana and Gambia	9606	Homo sapiens	human	species	cellular organisms; Eukaryota; Opisthokonta; Metazoa; Eumetazoa; Bilateria; Deuterostomia; Chordata; Craniata; Vertebrata; Gnathostomata; Teleostomi; Euteleostomi; Sarcopterygii; Dipnotetrapodomorpha; Tetrapoda; Amniota; Mammalia; Theria; Eutheria; Boreoeutheria; Euarchontoglires; Primates; Haplorrhini; Simiiformes; Catarrhini; Hominoidea; Hominidae; Homininae; Homo	0		9606	Homo sapiens	human	species	cellular organisms; Eukaryota; Opisthokonta; Metazoa; Eumetazoa; Bilateria; Deuterostomia; Chordata; Craniata; Vertebrata; Gnathostomata; Teleostomi; Euteleostomi; Sarcopterygii; Dipnotetrapodomorpha; Tetrapoda; Amniota; Mammalia; Theria; Eutheria; Boreoeutheria; Euarchontoglires; Primates; Haplorrhini; Simiiformes; Catarrhini; Hominoidea; Hominidae; Homininae; Homo	0		Data not curated	Intraspecific	Association Mapping	unknown	Unknown	Unknown								Unknown		Genome-wide association study indicates two novel resistance loci for severe malaria.	Malaria causes approximately one million fatalities per year; mostly among African children. Although highlighted by the strong protective effect of the sickle-cell trait; the full impact of human genetics on resistance to the disease remains largely unexplored. Genome-wide association (GWA) studies are designed to unravel relevant genetic variants comprehensively; however; in malaria; as in othe…	2012	22895189.1
GP00000128	ATR13	Martin	Atr13	Q5G7K8	Hyaloperonospora parasitica							AY785305	Physiology	Pathogenicity	Hyaloperonospora parasitica - pathogenic	Hyaloperonospora parasitica - non pathogenic	123356	Hyaloperonospora parasitica		species	cellular organisms; Eukaryota; Stramenopiles; Oomycetes; Peronosporales; Peronosporaceae; Hyaloperonospora; Hyaloperonospora parasitica species group	0		123356	Hyaloperonospora parasitica		species	cellular organisms; Eukaryota; Stramenopiles; Oomycetes; Peronosporales; Peronosporaceae; Hyaloperonospora; Hyaloperonospora parasitica species group	0		Data not curated	Intraspecific	Linkage Mapping	Multiple coding changes - the avirulence allele ATR13‐Maks9 and the virulence allele ATR13‐Emoy2 only encode differences in the C‐terminal domain (in 11 amino acids) - domain swaps show that one or more of the amino acids in Region A are required for recognition and one or more in Region B are required to elicit a full recognition phenotype. - exact causing mutations unknown	Coding	No	Nonsynonymous							SNP		Host-parasite coevolutionary conflict between Arabidopsis and downy mildew.	Plants are constantly exposed to attack by an array of diverse pathogens but lack a somatically adaptive immune system. In spite of this; natural plant populations do not often suffer destructive disease epidemics. Elucidating how allelic diversity within plant genes that function to detect pathogens (resistance genes) counteracts changing structures of pathogen genes required for host invasion (…	2004	15591208.1
GP00000129	avpr1a	Martin	Avpr1a	Q62463	Mus musculus	10090.ENSMUSP00000020323	Belongs to the G-protein coupled receptor 1 family. Vasopressin/oxytocin receptor subfamily.	V1a;AVPR;V1aR;Avpr1	GO:0017046;GO:0031894;GO:0005000	GO:0005886;GO:0005887;GO:0031410	GO:0010033;GO:0007186;GO:0008284;GO:0019722;GO:0032870;GO:0042631;GO:0007625;GO:0002125;GO:0042711;GO:0014902;GO:0007621;GO:0051970;GO:0043084;GO:0045777;GO:0030307;GO:0032849;GO:0007204;GO:0014049;GO:0010460;GO:0031394;GO:0035815;GO:0003084;GO:0045907;GO:0001992;GO:0051412;GO:0010035;GO:0035176;GO:0042713;GO:0021537		Behavior	Male sexual fidelity (monogamous regime)	Microtus ochrogaster	Microtus ochrogaster	79684	Microtus ochrogaster	prairie vole	species	cellular organisms; Eukaryota; Opisthokonta; Metazoa; Eumetazoa; Bilateria; Deuterostomia; Chordata; Craniata; Vertebrata; Gnathostomata; Teleostomi; Euteleostomi; Sarcopterygii; Dipnotetrapodomorpha; Tetrapoda; Amniota; Mammalia; Theria; Eutheria; Boreoeutheria; Euarchontoglires; Glires; Rodentia; Myomorpha; Muroidea; Cricetidae; Arvicolinae; Microtus	0		79684	Microtus ochrogaster	prairie vole	species	cellular organisms; Eukaryota; Opisthokonta; Metazoa; Eumetazoa; Bilateria; Deuterostomia; Chordata; Craniata; Vertebrata; Gnathostomata; Teleostomi; Euteleostomi; Sarcopterygii; Dipnotetrapodomorpha; Tetrapoda; Amniota; Mammalia; Theria; Eutheria; Boreoeutheria; Euarchontoglires; Glires; Rodentia; Myomorpha; Muroidea; Cricetidae; Arvicolinae; Microtus	0		Data not curated	Intraspecific	Candidate Gene	unknown	Cis-regulatory	Unknown								Unknown		Sexual fidelity trade-offs promote regulatory variation in the prairie vole brain.	Individual variation in social behavior seems ubiquitous; but we know little about how it relates to brain diversity. Among monogamous prairie voles; levels of vasopressin receptor (encoded by the gene avpr1a) in brain regions related to spatial memory predict male space use and sexual fidelity in the field. We find that trade-offs between the benefits of male fidelity and infidelity are reflecte…	2015	26659055.1
GP00000130	bab1	Martin	bab1	Q9W0K7	Drosophila melanogaster	7227.FBpp0072538		anon-WO0118547.639;bab;BAB;BAB-1;bab-I;Bab1;BAB1;bric-a-brac;CG13910;CG9097;Dmel\CG9097	GO:0003700;GO:0003680	GO:0005634	GO:0006357;GO:0006355;GO:0007548;GO:0006351;GO:0048085;GO:0007455;GO:0046660;GO:0007478;GO:0048086;GO:0048092;GO:0048070;GO:0048071	U01333	Morphology	Coloration (abdomen)	Drosophila melanogaster	Drosophila melanogaster	7227	Drosophila melanogaster	fruit fly	species	cellular organisms; Eukaryota; Opisthokonta; Metazoa; Eumetazoa; Bilateria; Protostomia; Ecdysozoa; Panarthropoda; Arthropoda; Mandibulata; Pancrustacea; Hexapoda; Insecta; Dicondylia; Pterygota; Neoptera; Holometabola; Diptera; Brachycera; Muscomorpha; Eremoneura; Cyclorrhapha; Schizophora; Acalyptratae; Ephydroidea; Drosophilidae; Drosophilinae; Drosophilini; Drosophila; Sophophora; melanogaste…	0		7227	Drosophila melanogaster	fruit fly	species	cellular organisms; Eukaryota; Opisthokonta; Metazoa; Eumetazoa; Bilateria; Protostomia; Ecdysozoa; Panarthropoda; Arthropoda; Mandibulata; Pancrustacea; Hexapoda; Insecta; Dicondylia; Pterygota; Neoptera; Holometabola; Diptera; Brachycera; Muscomorpha; Eremoneura; Cyclorrhapha; Schizophora; Acalyptratae; Ephydroidea; Drosophilidae; Drosophilinae; Drosophilini; Drosophila; Sophophora; melanogaste…	0		Data not curated	Intraspecific	Linkage Mapping &2 Linkage Mapping &3 Linkage Mapping	multiple cis-regulatory changes in at least 3 regions: a promoter; a tissue-specific enhancer and a Polycomb response element. &2 multiple cis-regulatory changes in at least 3 regions: a promoter; a tissue-specific enhancer and a Polycomb response element. &3 multiple cis-regulatory changes in at least 3 regions: a promoter; a tissue-specific enhancer and a Polycomb response element.	Cis-regulatory &2 Cis-regulatory &3 Cis-regulatory	Unknown &2 Unknown &3 Unknown	&2 &3	&2 &3	&2 &3	&2 &3	&2 &3	&2 &3	&2 &3	Unknown &2 Unknown &3 Unknown	&2 &3	Quantitative trait loci responsible for variation in sexually dimorphic traits in Drosophila melanogaster. &2 Quantitative trait loci responsible for variation in sexually dimorphic traits in Drosophila melanogaster. &3 Quantitative trait loci responsible for variation in sexually dimorphic traits in Drosophila melanogaster.	To understand the mechanisms of morphological evolution and species divergence; it is essential to elucidate the genetic basis of variation in natural populations. Sexually dimorphic characters; which evolve rapidly both within and among species; present attractive models for addressing these questions. In this report; we map quantitative trait loci (QTL) responsible for variation in sexually dim…	2003 &2 2003 &3 2003	12618413.1 &2 12618413.1 &3 12618413.1
GP00000131	bab1	Courtier	bab1	Q9W0K7	Drosophila melanogaster	7227.FBpp0072538		anon-WO0118547.639;bab;BAB;BAB-1;bab-I;Bab1;BAB1;bric-a-brac;CG13910;CG9097;Dmel\CG9097	GO:0003700;GO:0003680	GO:0005634	GO:0006357;GO:0006355;GO:0007548;GO:0006351;GO:0048085;GO:0007455;GO:0046660;GO:0007478;GO:0048086;GO:0048092;GO:0048070;GO:0048071		Morphology	Coloration (abdomen)	monomorphic abdominal coloration - Drosophila willistoni	dimorphic abdominal coloration - Drosophila melanogaster	7260	Drosophila willistoni		species	cellular organisms; Eukaryota; Opisthokonta; Metazoa; Eumetazoa; Bilateria; Protostomia; Ecdysozoa; Panarthropoda; Arthropoda; Mandibulata; Pancrustacea; Hexapoda; Insecta; Dicondylia; Pterygota; Neoptera; Holometabola; Diptera; Brachycera; Muscomorpha; Eremoneura; Cyclorrhapha; Schizophora; Acalyptratae; Ephydroidea; Drosophilidae; Drosophilinae; Drosophilini; Drosophila; Sophophora; willistoni …	0		7227	Drosophila melanogaster	fruit fly	species	cellular organisms; Eukaryota; Opisthokonta; Metazoa; Eumetazoa; Bilateria; Protostomia; Ecdysozoa; Panarthropoda; Arthropoda; Mandibulata; Pancrustacea; Hexapoda; Insecta; Dicondylia; Pterygota; Neoptera; Holometabola; Diptera; Brachycera; Muscomorpha; Eremoneura; Cyclorrhapha; Schizophora; Acalyptratae; Ephydroidea; Drosophilidae; Drosophilinae; Drosophilini; Drosophila; Sophophora; melanogaste…	0		Taxon A	Interspecific	Candidate Gene	inter - ABD-B- and DSX- binding site spacing was reduced in regions I; II; and III gain of ABD-B binding site 13	Cis-regulatory	No								Unknown		The regulation and evolution of a genetic switch controlling sexually dimorphic traits in Drosophila.	Sexually dimorphic traits play key roles in animal evolution and behavior. Little is known; however; about the mechanisms governing their development and evolution. One recently evolved dimorphic trait is the male-specific abdominal pigmentation of Drosophila melanogaster; which is repressed in females by the Bric-à-brac (Bab) proteins. To understand the regulation and origin of this trait; we ha…	2008	18724934.1
GP00000132	bab2	Martin	bab2	Q9W0K4	Drosophila melanogaster	7227.FBpp0072535		bab;BAB;bab-II;Bab2;BAB2;BTB-II;BtbII;CG13911;CG9102;Dmel\CG9102	GO:0003700;GO:0003680	GO:0005634;GO:0005700	GO:0006357;GO:0006355;GO:0006351;GO:0007455;GO:0007478;GO:0061040;GO:2000736	AJ252173	Physiology	Fertility (ovariole number)	Drosophila melanogaster	Drosophila melanogaster	7227	Drosophila melanogaster	fruit fly	species	cellular organisms; Eukaryota; Opisthokonta; Metazoa; Eumetazoa; Bilateria; Protostomia; Ecdysozoa; Panarthropoda; Arthropoda; Mandibulata; Pancrustacea; Hexapoda; Insecta; Dicondylia; Pterygota; Neoptera; Holometabola; Diptera; Brachycera; Muscomorpha; Eremoneura; Cyclorrhapha; Schizophora; Acalyptratae; Ephydroidea; Drosophilidae; Drosophilinae; Drosophilini; Drosophila; Sophophora; melanogaste…	0		7227	Drosophila melanogaster	fruit fly	species	cellular organisms; Eukaryota; Opisthokonta; Metazoa; Eumetazoa; Bilateria; Protostomia; Ecdysozoa; Panarthropoda; Arthropoda; Mandibulata; Pancrustacea; Hexapoda; Insecta; Dicondylia; Pterygota; Neoptera; Holometabola; Diptera; Brachycera; Muscomorpha; Eremoneura; Cyclorrhapha; Schizophora; Acalyptratae; Ephydroidea; Drosophilidae; Drosophilinae; Drosophilini; Drosophila; Sophophora; melanogaste…	0		Data not curated	Intraspecific	Linkage Mapping	unknown ; loss of function reduces ovariole number	Unknown	Unknown								Unknown		Convergent evolution of a reproductive trait through distinct developmental mechanisms in Drosophila.	Convergent morphologies often arise due to similar selective pressures in independent lineages. It is poorly understood whether the same or different developmental genetic mechanisms underlie such convergence. Here we show that independent evolution of a reproductive trait; ovariole number; has resulted from changes in distinct developmental mechanisms; each of which may have a different underlyi…	2012	23022298.1
GP00000133	BADH2	Martin	BADH2	Q84LK3	Oryza sativa subsp. japonica	39947.LOC_Os08g32870.1	Belongs to the aldehyde dehydrogenase family.	fgr;BADH2;OsBADH2;OsJ_27367;LOC_Os08g32870;Os08g0424500;OSJNBa0056L09.30;P0456B03.101	GO:0008802	GO:0005737;GO:0005777	GO:0071454;GO:0019285	ADN03185	Physiology	Fragrance	Glycine max - non-fragrant Chiang Mai 60	Glycine max- fragrant Kaori	3847	Glycine max	soybean	species	cellular organisms; Eukaryota; Viridiplantae; Streptophyta; Streptophytina; Embryophyta; Tracheophyta; Euphyllophyta; Spermatophyta; Magnoliophyta; Mesangiospermae; eudicotyledons; Gunneridae; Pentapetalae; rosids; fabids; Fabales; Fabaceae; Papilionoideae; 50 kb inversion clade; NPAAA clade; indigoferoid/millettioid clade; Phaseoleae; Glycine; Soja	1	Glycine max - non-fragrant Chiang Mai 60	3847	Glycine max	soybean	species	cellular organisms; Eukaryota; Viridiplantae; Streptophyta; Streptophytina; Embryophyta; Tracheophyta; Euphyllophyta; Spermatophyta; Magnoliophyta; Mesangiospermae; eudicotyledons; Gunneridae; Pentapetalae; rosids; fabids; Fabales; Fabaceae; Papilionoideae; 50 kb inversion clade; NPAAA clade; indigoferoid/millettioid clade; Phaseoleae; Glycine; Soja	1	Glycine max- fragrant Kaori	Data not curated	Domesticated	Linkage Mapping	1 amino-acid substitution in conserved enzymatic domain	Coding	No	Nonsynonymous							SNP		A SNP in GmBADH2 gene associates with fragrance in vegetable soybean variety "Kaori" and SNAP marker development for the fragrance.	Fragrance in soybean is due to the presence of 2-acetyl-1-pyrroline (2AP). BADH2 gene coding for betaine aldehyde dehydrogenase has been identified as the candidate gene responsible for fragrance in rice (Oryza sativa L.). In this study; using the RIL population derived from fragrant soybean cultivar "Kaori" and non-fragrant soybean cultivar "Chiang Mai 60" (CM60); STS markers designed from BADH2…	2011	21046066.1
GP00000134	BADH2	Martin	BADH2	Q84LK3	Oryza sativa subsp. japonica	39947.LOC_Os08g32870.1	Belongs to the aldehyde dehydrogenase family.	fgr;BADH2;OsBADH2;OsJ_27367;LOC_Os08g32870;Os08g0424500;OSJNBa0056L09.30;P0456B03.101	GO:0008802	GO:0005737;GO:0005777	GO:0071454;GO:0019285	ALZ42021	Physiology	Fragrance	Oryza sativa indica and japonica - non-fragrant	Oryza sativa indica and japonica - fragrant	4530	Oryza sativa	rice	species	cellular organisms; Eukaryota; Viridiplantae; Streptophyta; Streptophytina; Embryophyta; Tracheophyta; Euphyllophyta; Spermatophyta; Magnoliophyta; Mesangiospermae; Liliopsida; Petrosaviidae; commelinids; Poales; Poaceae; BOP clade; Oryzoideae; Oryzeae; Oryzinae; Oryza	0		4530	Oryza sativa	rice	species	cellular organisms; Eukaryota; Viridiplantae; Streptophyta; Streptophytina; Embryophyta; Tracheophyta; Euphyllophyta; Spermatophyta; Magnoliophyta; Mesangiospermae; Liliopsida; Petrosaviidae; commelinids; Poales; Poaceae; BOP clade; Oryzoideae; Oryzeae; Oryzinae; Oryza	0		Data not curated	Domesticated	Linkage Mapping	8bp deletion resulting in premature stop codon	Coding	Yes								Deletion	1-9 bp	The gene for fragrance in rice.	The flavour or fragrance of basmati and jasmine rice is associated with the presence of 2-acetyl-1-pyrroline. A recessive gene (fgr) on chromosome 8 of rice has been linked to this important trait. Here; we show that a gene with homology to the gene that encodes betaine aldehyde dehydrogenase (BAD) has significant polymorphisms in the coding region of fragrant genotypes relative to non-fragrant g…	2005	17129318.1
GP00000135	Barren inflorescence2 (BIF2)	Martin	bif2	A6MW92	Zea mays			GRMZM2G171822;100125650;ZEAMMB73_Zm00001d031068	GO:0005524;GO:0004674	GO:0005886;GO:0005737;GO:0005634	GO:0009908;GO:0006468;GO:0048364	EF532402	Morphology &2 Morphology	Plant architecture &2 Inflorescence architecture	Zea mays &2	Zea mays &2	4577	Zea mays		species	cellular organisms; Eukaryota; Viridiplantae; Streptophyta; Streptophytina; Embryophyta; Tracheophyta; Euphyllophyta; Spermatophyta; Magnoliophyta; Mesangiospermae; Liliopsida; Petrosaviidae; commelinids; Poales; Poaceae; PACMAD clade; Panicoideae; Andropogonodae; Andropogoneae; Tripsacinae; Zea	0		4577	Zea mays		species	cellular organisms; Eukaryota; Viridiplantae; Streptophyta; Streptophytina; Embryophyta; Tracheophyta; Euphyllophyta; Spermatophyta; Magnoliophyta; Mesangiospermae; Liliopsida; Petrosaviidae; commelinids; Poales; Poaceae; PACMAD clade; Panicoideae; Andropogonodae; Andropogoneae; Tripsacinae; Zea	0		Data not curated	Domesticated	Linkage Mapping	unknown	Unknown	Unknown								Unknown		Natural variation in maize architecture is mediated by allelic differences at the PINOID co-ortholog barren inflorescence2.	We characterized allelic variation at barren inflorescence2 (bif2); a maize co-ortholog of the Arabidopsis PINOID protein kinase (PID); and tested for trait associations with bif2 in both an association mapping population of 277 diverse maize inbreds and in the inter-mated B73 x Mo17 (IBM) linkage population. Results from the quantitative analyses were compared with previous reports of bif2 pheno…	2009	19154226.1
GP00000136	BCMA	Courtier		J9QWI9	Boechera stricta		Belongs to the cytochrome P450 family.		GO:0020037;GO:0005506;GO:0004497;GO:0016705	GO:0016021		JQ337905	Physiology &2 Physiology	Glucosinolate content &2 Herbivore resistance	Boechera stricta - Colorado &2 Boechera stricta - Colorado	Boechera stricta - Montana &2 Boechera stricta - Montana	72658	Boechera stricta		species	cellular organisms; Eukaryota; Viridiplantae; Streptophyta; Streptophytina; Embryophyta; Tracheophyta; Euphyllophyta; Spermatophyta; Magnoliophyta; Mesangiospermae; eudicotyledons; Gunneridae; Pentapetalae; rosids; malvids; Brassicales; Brassicaceae; Boechereae; Boechera	0		72658	Boechera stricta		species	cellular organisms; Eukaryota; Viridiplantae; Streptophyta; Streptophytina; Embryophyta; Tracheophyta; Euphyllophyta; Spermatophyta; Magnoliophyta; Mesangiospermae; eudicotyledons; Gunneridae; Pentapetalae; rosids; malvids; Brassicales; Brassicaceae; Boechereae; Boechera	0		Data not curated	Intraspecific	Linkage Mapping &2 Linkage Mapping &3 Linkage Mapping	Duplication of the BCMA3 gene - the BCMA1 gene is present only in the Montana genotype &2 Duplication of the BCMA3 gene + coding variation affecting catalytic activity at BCMA1 and BCMA3 - the BCMA3-MT allele produced 3.5-fold higher levels of valine-glucosinolates than the BCMA3-CO allele (P = 0.0002) - G134 and P536 in BCMA2 (to BCMA1/3 residues L and K; respectively) cause increased activity t…	Gene Amplification &2 Coding &3 Coding	No &2 No &3 No	&2 Nonsynonymous &3 Nonsynonymous	&2 GGA &3 CCA	&2 &3	&2 TTA &3 AAA	&2 Gly &3 Pro	&2 134 &3 536	&2 Leu &3 Lys	Insertion &2 SNP &3 SNP	&2 &3	A gain-of-function polymorphism controlling complex traits and fitness in nature. &2 A gain-of-function polymorphism controlling complex traits and fitness in nature. &3 A gain-of-function polymorphism controlling complex traits and fitness in nature.	Identification of the causal genes that control complex trait variation remains challenging; limiting our appreciation of the evolutionary processes that influence polymorphisms in nature. We cloned a quantitative trait locus that controls plant defensive chemistry; damage by insect herbivores; survival; and reproduction in the natural environments where this polymorphism evolved. These ecologica…	2012 &2 2012 &3 2012	22936775.1 &2 22936775.1 &3 22936775.1
GP00000137	BCMO1	Courtier	BCO1	Q9HAY6	Homo sapiens	9606.ENSP00000258168	Belongs to the carotenoid oxygenase family.	BCO;BCDO;BCMO;BCDO1;BCMO1	GO:0046872;GO:0003834;GO:0010436;GO:0004744	GO:0005829	GO:0001523;GO:1901810;GO:0016121;GO:0042574;GO:0042572;GO:0035238	XP_015148006	MorphologyPhysiology	Carotenoid content	Gallus gallus	Gallus gallus	9031	Gallus gallus	chicken	species	cellular organisms; Eukaryota; Opisthokonta; Metazoa; Eumetazoa; Bilateria; Deuterostomia; Chordata; Craniata; Vertebrata; Gnathostomata; Teleostomi; Euteleostomi; Sarcopterygii; Dipnotetrapodomorpha; Tetrapoda; Amniota; Sauropsida; Sauria; Archelosauria; Archosauria; Dinosauria; Saurischia; Theropoda; Coelurosauria; Aves; Neognathae; Galloanserae; Galliformes; Phasianidae; Phasianinae; Gallus	0		9031	Gallus gallus	chicken	species	cellular organisms; Eukaryota; Opisthokonta; Metazoa; Eumetazoa; Bilateria; Deuterostomia; Chordata; Craniata; Vertebrata; Gnathostomata; Teleostomi; Euteleostomi; Sarcopterygii; Dipnotetrapodomorpha; Tetrapoda; Amniota; Sauropsida; Sauria; Archelosauria; Archosauria; Dinosauria; Saurischia; Theropoda; Coelurosauria; Aves; Neognathae; Galloanserae; Galliformes; Phasianidae; Phasianinae; Gallus	0		Data not curated	Domesticated	Linkage Mapping &2 Linkage Mapping	A to G at SNP1 (−678 bp upstream of ATG) &2 A to G at SNP2 (−621 bp upstream of ATG)	Cis-regulatory &2 Cis-regulatory	No &2 No	&2	&2	&2	&2	&2	&2	&2	SNP &2 SNP	&2	Detection of a Cis [corrected] eQTL controlling BCMO1 gene expression leads to the identification of a QTG for chicken breast meat color. &2 Detection of a Cis [corrected] eQTL controlling BCMO1 gene expression leads to the identification of a QTG for chicken breast meat color.	Classical quantitative trait loci (QTL) analysis and gene expression QTL (eQTL) were combined to identify the causal gene (or QTG) underlying a highly significant QTL controlling the variation of breast meat color in a F2 cross between divergent high-growth (HG) and low-growth (LG) chicken lines. Within this meat quality QTL; BCMO1 (Accession number GenBank: AJ271386); encoding the β-carotene 15;…	2011 &2 2011	21750696.1 &2 21750696.1
GP00000138	BCO2 = beta-carotene oxygenase 2	Martin	BCO2	Q9BYV7	Homo sapiens	9606.ENSP00000350314	Belongs to the carotenoid oxygenase family.	BCDO2;B-DIOX-II	GO:0046872;GO:0003834;GO:0010436;GO:0004744;GO:0102076;GO:0016702	GO:0005739;GO:0005622;GO:0005759	GO:0055114;GO:0001523;GO:0016121;GO:0042574;GO:0016119;GO:0016116;GO:0051881;GO:2000377;GO:0042573;GO:0016122	AAI51704	Physiology	Carotenoid content	Bos bovis	Bos bovis; yellow serum breeds	9913	Bos taurus	cattle	species	cellular organisms; Eukaryota; Opisthokonta; Metazoa; Eumetazoa; Bilateria; Deuterostomia; Chordata; Craniata; Vertebrata; Gnathostomata; Teleostomi; Euteleostomi; Sarcopterygii; Dipnotetrapodomorpha; Tetrapoda; Amniota; Mammalia; Theria; Eutheria; Boreoeutheria; Laurasiatheria; Cetartiodactyla; Ruminantia; Pecora; Bovidae; Bovinae; Bos	0		9913	Bos taurus	cattle	species	cellular organisms; Eukaryota; Opisthokonta; Metazoa; Eumetazoa; Bilateria; Deuterostomia; Chordata; Craniata; Vertebrata; Gnathostomata; Teleostomi; Euteleostomi; Sarcopterygii; Dipnotetrapodomorpha; Tetrapoda; Amniota; Mammalia; Theria; Eutheria; Boreoeutheria; Laurasiatheria; Cetartiodactyla; Ruminantia; Pecora; Bovidae; Bovinae; Bos	0		Data not curated	Domesticated	Linkage Mapping	Substitution creating premature Stop (codon 79)	Coding	Yes	Nonsense							SNP		Mutation in bovine beta-carotene oxygenase 2 affects milk color.	beta-Carotene biochemistry is a fundamental process in mammalian biology. Aberrations either through malnutrition or potentially through genetic variation may lead to vitamin A deficiency; which is a substantial public health burden. In addition; understanding the genetic regulation of this process may enable bovine improvement. While many bovine QTL have been reported; few of the causative genes…	2009	19398771.1
GP00000139	BCO2 = beta-carotene oxygenase 2	Martin	BCO2	Q9BYV7	Homo sapiens	9606.ENSP00000350314	Belongs to the carotenoid oxygenase family.	BCDO2;B-DIOX-II	GO:0046872;GO:0003834;GO:0010436;GO:0004744;GO:0102076;GO:0016702	GO:0005739;GO:0005622;GO:0005759	GO:0055114;GO:0001523;GO:0016121;GO:0042574;GO:0016119;GO:0016116;GO:0051881;GO:2000377;GO:0042573;GO:0016122		MorphologyPhysiology	Carotenoid content	Gallus sonneratii	Gallus gallus - yellow skin	9033	Gallus sonneratii	gray junglefowl	species	cellular organisms; Eukaryota; Opisthokonta; Metazoa; Eumetazoa; Bilateria; Deuterostomia; Chordata; Craniata; Vertebrata; Gnathostomata; Teleostomi; Euteleostomi; Sarcopterygii; Dipnotetrapodomorpha; Tetrapoda; Amniota; Sauropsida; Sauria; Archelosauria; Archosauria; Dinosauria; Saurischia; Theropoda; Coelurosauria; Aves; Neognathae; Galloanserae; Galliformes; Phasianidae; Phasianinae; Gallus	0		9031	Gallus gallus	chicken	species	cellular organisms; Eukaryota; Opisthokonta; Metazoa; Eumetazoa; Bilateria; Deuterostomia; Chordata; Craniata; Vertebrata; Gnathostomata; Teleostomi; Euteleostomi; Sarcopterygii; Dipnotetrapodomorpha; Tetrapoda; Amniota; Sauropsida; Sauria; Archelosauria; Archosauria; Dinosauria; Saurischia; Theropoda; Coelurosauria; Aves; Neognathae; Galloanserae; Galliformes; Phasianidae; Phasianinae; Gallus	0		Data not curated	Domesticated	Linkage Mapping	Not identified	Cis-regulatory	Unknown								Unknown		Identification of the yellow skin gene reveals a hybrid origin of the domestic chicken.	Yellow skin is an abundant phenotype among domestic chickens and is caused by a recessive allele (W*Y) that allows deposition of yellow carotenoids in the skin. Here we show that yellow skin is caused by one or more cis-acting and tissue-specific regulatory mutation(s) that inhibit expression of BCDO2 (beta-carotene dioxygenase 2) in skin. Our data imply that carotenoids are taken up from the cir…	2008	18454198.1
GP00000140	BCO2 = beta-carotene oxygenase 2	Martin	BCO2	Q9BYV7	Homo sapiens	9606.ENSP00000350314	Belongs to the carotenoid oxygenase family.	BCDO2;B-DIOX-II	GO:0046872;GO:0003834;GO:0010436;GO:0004744;GO:0102076;GO:0016702	GO:0005739;GO:0005622;GO:0005759	GO:0055114;GO:0001523;GO:0016121;GO:0042574;GO:0016119;GO:0016116;GO:0051881;GO:2000377;GO:0042573;GO:0016122	CAX63048	Physiology	Carotenoid content	Ovis aries	Ovis aries; yellow fat breeds	9940	Ovis aries	sheep	species	cellular organisms; Eukaryota; Opisthokonta; Metazoa; Eumetazoa; Bilateria; Deuterostomia; Chordata; Craniata; Vertebrata; Gnathostomata; Teleostomi; Euteleostomi; Sarcopterygii; Dipnotetrapodomorpha; Tetrapoda; Amniota; Mammalia; Theria; Eutheria; Boreoeutheria; Laurasiatheria; Cetartiodactyla; Ruminantia; Pecora; Bovidae; Caprinae; Ovis	0		9940	Ovis aries	sheep	species	cellular organisms; Eukaryota; Opisthokonta; Metazoa; Eumetazoa; Bilateria; Deuterostomia; Chordata; Craniata; Vertebrata; Gnathostomata; Teleostomi; Euteleostomi; Sarcopterygii; Dipnotetrapodomorpha; Tetrapoda; Amniota; Mammalia; Theria; Eutheria; Boreoeutheria; Laurasiatheria; Cetartiodactyla; Ruminantia; Pecora; Bovidae; Caprinae; Ovis	0		Data not curated	Domesticated	Candidate Gene	Substitution creating premature Stop (codon 66)	Coding	Yes	Nonsense							SNP		A nonsense mutation in the beta-carotene oxygenase 2 (BCO2) gene is tightly associated with accumulation of carotenoids in adipose tissue in sheep (Ovis aries).	Sheep carcasses with yellow fat are sporadically observed at Norwegian slaughter houses. This phenomenon is known to be inherited as a recessive trait; and is caused by accumulation of carotenoids in adipose tissue. Two enzymes are known to be important in carotenoid degradation in mammals; and are therefore potential candidate genes for this trait. These are beta-carotene 15;15'-monooxygenase 1 …	2010	20122251.1
GP00000141	beta-defensin 103 (CBD103)	Martin	CBD103	Q30KV0	Canis lupus familiaris	9615.ENSCAFP00000036690			GO:0031731;GO:0042056	GO:0005615	GO:0060326;GO:0006935;GO:0042742	KC332877	Morphology	Coloration (coat)	Canis familiaris "yellow" breeds	Canis familiaris "black" breeds	9612	Canis lupus	gray wolf	species	cellular organisms; Eukaryota; Opisthokonta; Metazoa; Eumetazoa; Bilateria; Deuterostomia; Chordata; Craniata; Vertebrata; Gnathostomata; Teleostomi; Euteleostomi; Sarcopterygii; Dipnotetrapodomorpha; Tetrapoda; Amniota; Mammalia; Theria; Eutheria; Boreoeutheria; Laurasiatheria; Carnivora; Caniformia; Canidae; Canis	0		9615	Canis lupus familiaris	dog	subspecies	cellular organisms; Eukaryota; Opisthokonta; Metazoa; Eumetazoa; Bilateria; Deuterostomia; Chordata; Craniata; Vertebrata; Gnathostomata; Teleostomi; Euteleostomi; Sarcopterygii; Dipnotetrapodomorpha; Tetrapoda; Amniota; Mammalia; Theria; Eutheria; Boreoeutheria; Laurasiatheria; Carnivora; Caniformia; Canidae; Canis; Canis lupus	0		Taxon A	Domesticated	Linkage Mapping	3bp in-frame deletion in exon 2 = deletion of Gly23	Coding	No								Deletion	1-9 bp	A -defensin mutation causes black coat color in domestic dogs.	Genetic analysis of mammalian color variation has provided fundamental insight into human biology and disease. In most vertebrates; two key genes; Agouti and Melanocortin 1 receptor (Mc1r); encode a ligand-receptor system that controls pigment type-switching; but in domestic dogs; a third gene is implicated; the K locus; whose genetic characteristics predict a previously unrecognized component of…	2007	17947548.1
GP00000142	beta-defensin 103 (CBD103) [pseudo-replicate of Dog entry; introgression of Dog allele]	Martin	CBD103	Q30KV0	Canis lupus familiaris	9615.ENSCAFP00000036690			GO:0031731;GO:0042056	GO:0005615	GO:0060326;GO:0006935;GO:0042742		Morphology	Coloration (coat)	Canis lupus	Canis latrans	9612	Canis lupus	gray wolf	species	cellular organisms; Eukaryota; Opisthokonta; Metazoa; Eumetazoa; Bilateria; Deuterostomia; Chordata; Craniata; Vertebrata; Gnathostomata; Teleostomi; Euteleostomi; Sarcopterygii; Dipnotetrapodomorpha; Tetrapoda; Amniota; Mammalia; Theria; Eutheria; Boreoeutheria; Laurasiatheria; Carnivora; Caniformia; Canidae; Canis	0		9614	Canis latrans	coyote	species	cellular organisms; Eukaryota; Opisthokonta; Metazoa; Eumetazoa; Bilateria; Deuterostomia; Chordata; Craniata; Vertebrata; Gnathostomata; Teleostomi; Euteleostomi; Sarcopterygii; Dipnotetrapodomorpha; Tetrapoda; Amniota; Mammalia; Theria; Eutheria; Boreoeutheria; Laurasiatheria; Carnivora; Caniformia; Canidae; Canis	0		Taxon A	Intraspecific	Linkage Mapping	3bp in-frame deletion in exon 2 = deletion of Gly23	Coding	No								Deletion	1-9 bp	Molecular and evolutionary history of melanism in North American gray wolves.	Morphological diversity within closely related species is an essential aspect of evolution and adaptation. Mutations in the Melanocortin 1 receptor (Mc1r) gene contribute to pigmentary diversity in natural populations of fish; birds; and many mammals. However; melanism in the gray wolf; Canis lupus; is caused by a different melanocortin pathway component; the K locus; that encodes a beta-defensin…	2009	19197024.1
GP00000143	Bh4	Martin	Bh4	A0A0H3ZGK8	Oryza sativa					GO:0016021		KR815346	Morphology	Coloration (seed hull)	Oryza rufipogon	Oryza sativa	4529	Oryza rufipogon		species	cellular organisms; Eukaryota; Viridiplantae; Streptophyta; Streptophytina; Embryophyta; Tracheophyta; Euphyllophyta; Spermatophyta; Magnoliophyta; Mesangiospermae; Liliopsida; Petrosaviidae; commelinids; Poales; Poaceae; BOP clade; Oryzoideae; Oryzeae; Oryzinae; Oryza	0		4530	Oryza sativa	rice	species	cellular organisms; Eukaryota; Viridiplantae; Streptophyta; Streptophytina; Embryophyta; Tracheophyta; Euphyllophyta; Spermatophyta; Magnoliophyta; Mesangiospermae; Liliopsida; Petrosaviidae; commelinids; Poales; Poaceae; BOP clade; Oryzoideae; Oryzeae; Oryzinae; Oryza	0		Taxon A	Domesticated	Linkage Mapping	22-bp deletion	Coding	Yes								Deletion	10-99 bp	Genetic control of a transition from black to straw-white seed hull in rice domestication.	The genetic mechanism involved in a transition from the black-colored seed hull of the ancestral wild rice (Oryza rufipogon and Oryza nivara) to the straw-white seed hull of cultivated rice (Oryza sativa) during grain ripening remains unknown. We report that the black hull of O. rufipogon was controlled by the Black hull4 (Bh4) gene; which was fine-mapped to an 8.8-kb region on rice chromosome 4 …	2011	21263038.1
GP00000144	BHLHE41	Martin	BHLHE41	Q9C0J9	Homo sapiens	9606.ENSP00000242728		DEC2;hDEC2;BHLHB3;SHARP1	GO:0042803;GO:0046982;GO:0000977;GO:0043565;GO:0008134;GO:0000981;GO:0000978;GO:0043425;GO:0001227;GO:0070888;GO:0042826;GO:0043426;GO:0001078;GO:0001102;GO:0000980;GO:1990837;GO:0003714	GO:0005634	GO:0050767;GO:0030154;GO:0000122;GO:0045892;GO:0008283;GO:0009887;GO:0032922;GO:0010832;GO:0010944;GO:0007219;GO:0001756	EF015896	Physiology	Hypoxia response	Homo sapiens - lowlands	Homo sapiens - Ethiopian highlands	9606	Homo sapiens	human	species	cellular organisms; Eukaryota; Opisthokonta; Metazoa; Eumetazoa; Bilateria; Deuterostomia; Chordata; Craniata; Vertebrata; Gnathostomata; Teleostomi; Euteleostomi; Sarcopterygii; Dipnotetrapodomorpha; Tetrapoda; Amniota; Mammalia; Theria; Eutheria; Boreoeutheria; Euarchontoglires; Primates; Haplorrhini; Simiiformes; Catarrhini; Hominoidea; Hominidae; Homininae; Homo	0		9606	Homo sapiens	human	species	cellular organisms; Eukaryota; Opisthokonta; Metazoa; Eumetazoa; Bilateria; Deuterostomia; Chordata; Craniata; Vertebrata; Gnathostomata; Teleostomi; Euteleostomi; Sarcopterygii; Dipnotetrapodomorpha; Tetrapoda; Amniota; Mammalia; Theria; Eutheria; Boreoeutheria; Euarchontoglires; Primates; Haplorrhini; Simiiformes; Catarrhini; Hominoidea; Hominidae; Homininae; Homo	0		Data not curated	Intraspecific	Association Mapping	unknown	Unknown	Unknown								Unknown		Genetic signatures reveal high-altitude adaptation in a set of ethiopian populations.	The Tibetan and Andean Plateaus and Ethiopian highlands are the largest regions to have long-term high-altitude residents. Such populations are exposed to lower barometric pressures and hence atmospheric partial pressures of oxygen. Such "hypobaric hypoxia" may limit physical functional capacity; reproductive health; and even survival. As such; selection of genetic variants advantageous to hypoxi…	2013	23666210.1
GP00000145	Bm-iAANAT	Martin	Aanat	D6MKR2	Bombyx mori			AANAT	GO:0016740			GQ169237	Morphology	Coloration (larva)	Bombyx mori - WT	Bombyx mori - melanism (mln) strains	7091	Bombyx mori	domestic silkworm	species	cellular organisms; Eukaryota; Opisthokonta; Metazoa; Eumetazoa; Bilateria; Protostomia; Ecdysozoa; Panarthropoda; Arthropoda; Mandibulata; Pancrustacea; Hexapoda; Insecta; Dicondylia; Pterygota; Neoptera; Holometabola; Amphiesmenoptera; Lepidoptera; Glossata; Neolepidoptera; Heteroneura; Ditrysia; Obtectomera; Bombycoidea; Bombycidae; Bombycinae; Bombyx	0		7091	Bombyx mori	domestic silkworm	species	cellular organisms; Eukaryota; Opisthokonta; Metazoa; Eumetazoa; Bilateria; Protostomia; Ecdysozoa; Panarthropoda; Arthropoda; Mandibulata; Pancrustacea; Hexapoda; Insecta; Dicondylia; Pterygota; Neoptera; Holometabola; Amphiesmenoptera; Lepidoptera; Glossata; Neolepidoptera; Heteroneura; Ditrysia; Obtectomera; Bombycoidea; Bombycidae; Bombycinae; Bombyx	1	Bombyx mori - melanism (mln) strains	Taxon A	Domesticated	Linkage Mapping	126-bp deletion overlapping with end of exon 4 and resulting in misplicing	Coding	Yes								Deletion	100-999 bp	Disruption of an N-acetyltransferase gene in the silkworm reveals a novel role in pigmentation.	The pigmentation of insects has served as an excellent model for the study of morphological trait evolution and developmental biology. The melanism (mln) mutant of the silkworm Bombyx mori is notable for its strong black coloration; phenotypic differences between larval and adult stages; and its widespread use in strain selection. Here; we report the genetic and molecular bases for the formation …	2010	21062865.1
GP00000146	BMP receptor IB (BMPRIB)	Martin	BMPR-IB	Q9BDI4	Ovis aries		Belongs to the protein kinase superfamily. TKL Ser/Thr protein kinase family. TGFB receptor subfamily.	ALK6;FecB;BMPR-IB	GO:0005524;GO:0046872;GO:0004675	GO:0016021	GO:0002063;GO:0030166;GO:0060350;GO:1902731;GO:0061036	AF357007	Physiology	Fertility (increased ovulation rate)	Ovis aries	Ovis aries - Boorola strain of Australian Merino Sheep	9940	Ovis aries	sheep	species	cellular organisms; Eukaryota; Opisthokonta; Metazoa; Eumetazoa; Bilateria; Deuterostomia; Chordata; Craniata; Vertebrata; Gnathostomata; Teleostomi; Euteleostomi; Sarcopterygii; Dipnotetrapodomorpha; Tetrapoda; Amniota; Mammalia; Theria; Eutheria; Boreoeutheria; Laurasiatheria; Cetartiodactyla; Ruminantia; Pecora; Bovidae; Caprinae; Ovis	0		9940	Ovis aries	sheep	species	cellular organisms; Eukaryota; Opisthokonta; Metazoa; Eumetazoa; Bilateria; Deuterostomia; Chordata; Craniata; Vertebrata; Gnathostomata; Teleostomi; Euteleostomi; Sarcopterygii; Dipnotetrapodomorpha; Tetrapoda; Amniota; Mammalia; Theria; Eutheria; Boreoeutheria; Laurasiatheria; Cetartiodactyla; Ruminantia; Pecora; Bovidae; Caprinae; Ovis	1	Ovis aries - Boorola strain of Australian Merino Sheep	Data not curated	Domesticated	Linkage Mapping	Q259R	Coding	No	Nonsynonymous							SNP		Mutation in bone morphogenetic protein receptor-IB is associated with increased ovulation rate in Booroola Mérino ewes.	Ewes from the Booroola strain of Australian Mérino sheep are characterized by high ovulation rate and litter size. This phenotype is due to the action of the FecB(B) allele of a major gene named FecB; as determined by statistical analysis of phenotypic data. By genetic analysis of 31 informative half-sib families from heterozygous sires; we showed that the FecB locus is situated in the region of …	2001	11320249.1
GP00000147	BMP15	Martin	Bmp15	Q9Z0L4	Mus musculus	10090.ENSMUSP00000024049	Belongs to the TGF-beta family.	Bmp-15;C86824;C87336;GDF-9B;AU015375;AU018861;AU021453;Gdf9b	GO:0005125;GO:0008083;GO:0005160	GO:0005737;GO:0005615	GO:0045893;GO:0001541;GO:0030509;GO:0048468;GO:0060016;GO:0010862;GO:0042981;GO:0043408;GO:0060395	AHB23439	Physiology	Fertility (increased ovulation rate)	Ovis aries	Ovis aries - Inverdale - Increased ovulation rate; Heterozygote shows phenotype; homozygote results in ovarian failure	9940	Ovis aries	sheep	species	cellular organisms; Eukaryota; Opisthokonta; Metazoa; Eumetazoa; Bilateria; Deuterostomia; Chordata; Craniata; Vertebrata; Gnathostomata; Teleostomi; Euteleostomi; Sarcopterygii; Dipnotetrapodomorpha; Tetrapoda; Amniota; Mammalia; Theria; Eutheria; Boreoeutheria; Laurasiatheria; Cetartiodactyla; Ruminantia; Pecora; Bovidae; Caprinae; Ovis	0		9940	Ovis aries	sheep	species	cellular organisms; Eukaryota; Opisthokonta; Metazoa; Eumetazoa; Bilateria; Deuterostomia; Chordata; Craniata; Vertebrata; Gnathostomata; Teleostomi; Euteleostomi; Sarcopterygii; Dipnotetrapodomorpha; Tetrapoda; Amniota; Mammalia; Theria; Eutheria; Boreoeutheria; Laurasiatheria; Cetartiodactyla; Ruminantia; Pecora; Bovidae; Caprinae; Ovis	1	Ovis aries - Inverdale	Data not curated	Domesticated	Linkage Mapping	Q23*; CAG - > TAG	Coding	Yes	Nonsense							SNP		Mutations in an oocyte-derived growth factor gene (BMP15) cause increased ovulation rate and infertility in a dosage-sensitive manner.	Multiple ovulations are uncommon in humans; cattle and many breeds of sheep. Pituitary gonadotrophins and as yet unidentified ovarian factors precisely regulate follicular development so that; normally; only one follicle is selected to ovulate. The Inverdale (FecXI) sheep; however; carries a naturally occurring X-linked mutation that causes increased ovulation rate and twin and triplet births in …	2000	10888873.1
GP00000148	BMP15	Martin	Bmp15	Q9Z0L4	Mus musculus	10090.ENSMUSP00000024049	Belongs to the TGF-beta family.	Bmp-15;C86824;C87336;GDF-9B;AU015375;AU018861;AU021453;Gdf9b	GO:0005125;GO:0008083;GO:0005160	GO:0005737;GO:0005615	GO:0045893;GO:0001541;GO:0030509;GO:0048468;GO:0060016;GO:0010862;GO:0042981;GO:0043408;GO:0060395	AHB23439	Physiology	Fertility (increased ovulation rate)	Ovis aries	Ovis aries - Inverdale	9940	Ovis aries	sheep	species	cellular organisms; Eukaryota; Opisthokonta; Metazoa; Eumetazoa; Bilateria; Deuterostomia; Chordata; Craniata; Vertebrata; Gnathostomata; Teleostomi; Euteleostomi; Sarcopterygii; Dipnotetrapodomorpha; Tetrapoda; Amniota; Mammalia; Theria; Eutheria; Boreoeutheria; Laurasiatheria; Cetartiodactyla; Ruminantia; Pecora; Bovidae; Caprinae; Ovis	0		9940	Ovis aries	sheep	species	cellular organisms; Eukaryota; Opisthokonta; Metazoa; Eumetazoa; Bilateria; Deuterostomia; Chordata; Craniata; Vertebrata; Gnathostomata; Teleostomi; Euteleostomi; Sarcopterygii; Dipnotetrapodomorpha; Tetrapoda; Amniota; Mammalia; Theria; Eutheria; Boreoeutheria; Laurasiatheria; Cetartiodactyla; Ruminantia; Pecora; Bovidae; Caprinae; Ovis	1	Ovis aries - Inverdale	Data not curated	Domesticated	Linkage Mapping	V31D; in a very conserved region across other animals	Coding	No	Nonsynonymous				Val	31	Asp	SNP		Mutations in an oocyte-derived growth factor gene (BMP15) cause increased ovulation rate and infertility in a dosage-sensitive manner.	Multiple ovulations are uncommon in humans; cattle and many breeds of sheep. Pituitary gonadotrophins and as yet unidentified ovarian factors precisely regulate follicular development so that; normally; only one follicle is selected to ovulate. The Inverdale (FecXI) sheep; however; carries a naturally occurring X-linked mutation that causes increased ovulation rate and twin and triplet births in …	2000	10888873.1
GP00000149	BMP15	Martin	Bmp15	Q9Z0L4	Mus musculus	10090.ENSMUSP00000024049	Belongs to the TGF-beta family.	Bmp-15;C86824;C87336;GDF-9B;AU015375;AU018861;AU021453;Gdf9b	GO:0005125;GO:0008083;GO:0005160	GO:0005737;GO:0005615	GO:0045893;GO:0001541;GO:0030509;GO:0048468;GO:0060016;GO:0010862;GO:0042981;GO:0043408;GO:0060395	AHB23439	Physiology	Fertility (increased ovulation rate)	Ovis aries	Ovis aries - French Grivette	9940	Ovis aries	sheep	species	cellular organisms; Eukaryota; Opisthokonta; Metazoa; Eumetazoa; Bilateria; Deuterostomia; Chordata; Craniata; Vertebrata; Gnathostomata; Teleostomi; Euteleostomi; Sarcopterygii; Dipnotetrapodomorpha; Tetrapoda; Amniota; Mammalia; Theria; Eutheria; Boreoeutheria; Laurasiatheria; Cetartiodactyla; Ruminantia; Pecora; Bovidae; Caprinae; Ovis	0		9940	Ovis aries	sheep	species	cellular organisms; Eukaryota; Opisthokonta; Metazoa; Eumetazoa; Bilateria; Deuterostomia; Chordata; Craniata; Vertebrata; Gnathostomata; Teleostomi; Euteleostomi; Sarcopterygii; Dipnotetrapodomorpha; Tetrapoda; Amniota; Mammalia; Theria; Eutheria; Boreoeutheria; Laurasiatheria; Cetartiodactyla; Ruminantia; Pecora; Bovidae; Caprinae; Ovis	1	Ovis aries - French Grivette	Data not curated	Domesticated	Association Mapping	T317I	Coding	No	Nonsynonymous							SNP		Genome-wide association studies identify two novel BMP15 mutations responsible for an atypical hyperprolificacy phenotype in sheep.	Some sheep breeds are naturally prolific; and they are very informative for the studies of reproductive genetics and physiology. Major genes increasing litter size (LS) and ovulation rate (OR) were suspected in the French Grivette and the Polish Olkuska sheep populations; respectively. To identify genetic variants responsible for the highly prolific phenotype in these two breeds; genome-wide asso…	2013	23637641.1
GP00000150	BMP15	Martin	Bmp15	Q9Z0L4	Mus musculus	10090.ENSMUSP00000024049	Belongs to the TGF-beta family.	Bmp-15;C86824;C87336;GDF-9B;AU015375;AU018861;AU021453;Gdf9b	GO:0005125;GO:0008083;GO:0005160	GO:0005737;GO:0005615	GO:0045893;GO:0001541;GO:0030509;GO:0048468;GO:0060016;GO:0010862;GO:0042981;GO:0043408;GO:0060395	AHB23439	Physiology	Fertility (increased ovulation rate)	Ovis aries	Ovis aries - Polish Olkuska	9940	Ovis aries	sheep	species	cellular organisms; Eukaryota; Opisthokonta; Metazoa; Eumetazoa; Bilateria; Deuterostomia; Chordata; Craniata; Vertebrata; Gnathostomata; Teleostomi; Euteleostomi; Sarcopterygii; Dipnotetrapodomorpha; Tetrapoda; Amniota; Mammalia; Theria; Eutheria; Boreoeutheria; Laurasiatheria; Cetartiodactyla; Ruminantia; Pecora; Bovidae; Caprinae; Ovis	0		9940	Ovis aries	sheep	species	cellular organisms; Eukaryota; Opisthokonta; Metazoa; Eumetazoa; Bilateria; Deuterostomia; Chordata; Craniata; Vertebrata; Gnathostomata; Teleostomi; Euteleostomi; Sarcopterygii; Dipnotetrapodomorpha; Tetrapoda; Amniota; Mammalia; Theria; Eutheria; Boreoeutheria; Laurasiatheria; Cetartiodactyla; Ruminantia; Pecora; Bovidae; Caprinae; Ovis	1	Ovis aries - Polish Olkuska	Data not curated	Domesticated	Association Mapping	N337H	Coding	No	Nonsynonymous							SNP		Genome-wide association studies identify two novel BMP15 mutations responsible for an atypical hyperprolificacy phenotype in sheep.	Some sheep breeds are naturally prolific; and they are very informative for the studies of reproductive genetics and physiology. Major genes increasing litter size (LS) and ovulation rate (OR) were suspected in the French Grivette and the Polish Olkuska sheep populations; respectively. To identify genetic variants responsible for the highly prolific phenotype in these two breeds; genome-wide asso…	2013	23637641.1
GP00000151	BMP2	Martin	BMP2	Q90751	Gallus gallus	9031.ENSGALP00000014334	Belongs to the TGF-beta family.	BMP-2	GO:0005125;GO:0008083;GO:0005160;GO:0070700	GO:0005615	GO:0000122;GO:0010718;GO:0030509;GO:0048468;GO:0010862;GO:0042981;GO:0043408;GO:0060395;GO:0060317;GO:0051216;GO:0001503	X75914	Physiology &2 Morphology	Fertility (egg production) &2 Bird head morphology (male comb)	Gallus gallus; wild and domesticated Red Jungle Fowl &2	Gallus gallus; White Leghorn &2	9031	Gallus gallus	chicken	species	cellular organisms; Eukaryota; Opisthokonta; Metazoa; Eumetazoa; Bilateria; Deuterostomia; Chordata; Craniata; Vertebrata; Gnathostomata; Teleostomi; Euteleostomi; Sarcopterygii; Dipnotetrapodomorpha; Tetrapoda; Amniota; Sauropsida; Sauria; Archelosauria; Archosauria; Dinosauria; Saurischia; Theropoda; Coelurosauria; Aves; Neognathae; Galloanserae; Galliformes; Phasianidae; Phasianinae; Gallus	0		9031	Gallus gallus	chicken	species	cellular organisms; Eukaryota; Opisthokonta; Metazoa; Eumetazoa; Bilateria; Deuterostomia; Chordata; Craniata; Vertebrata; Gnathostomata; Teleostomi; Euteleostomi; Sarcopterygii; Dipnotetrapodomorpha; Tetrapoda; Amniota; Sauropsida; Sauria; Archelosauria; Archosauria; Dinosauria; Saurischia; Theropoda; Coelurosauria; Aves; Neognathae; Galloanserae; Galliformes; Phasianidae; Phasianinae; Gallus	1	Gallus gallus; White Leghorn	Data not curated	Domesticated	Linkage Mapping	unknown; but intergenic QTL peak with decomposed effects on expression of BMP2 and HAO1	Cis-regulatory	No								Unknown	unknown	A sexual ornament in chickens is affected by pleiotropic alleles at HAO1 and BMP2; selected during domestication.	Domestication is one of the strongest forms of short-term; directional selection. Although selection is typically only exerted on one or a few target traits; domestication can lead to numerous changes in many seemingly unrelated phenotypes. It is unknown whether such correlated responses are due to pleiotropy or linkage between separate genetic architectures. Using three separate intercrosses bet…	2012	22956912.1
GP00000152	BMP3 or PRKG2	Martin	Bmp3	Q8BHE5	Mus musculus	10090.ENSMUSP00000031278	Belongs to the TGF-beta family.	9530029I04Rik	GO:0005125;GO:0008083;GO:0005160;GO:0070700	GO:0031982;GO:0005615	GO:0045944;GO:0048468;GO:0010862;GO:0042981;GO:0043408;GO:0060395;GO:0051216;GO:0001649		Morphology	Cranio-facial morphology	Canis familiaris - various breeds	Canis familiaris - various breeds	9612	Canis lupus	gray wolf	species	cellular organisms; Eukaryota; Opisthokonta; Metazoa; Eumetazoa; Bilateria; Deuterostomia; Chordata; Craniata; Vertebrata; Gnathostomata; Teleostomi; Euteleostomi; Sarcopterygii; Dipnotetrapodomorpha; Tetrapoda; Amniota; Mammalia; Theria; Eutheria; Boreoeutheria; Laurasiatheria; Carnivora; Caniformia; Canidae; Canis	0		9615	Canis lupus familiaris	dog	subspecies	cellular organisms; Eukaryota; Opisthokonta; Metazoa; Eumetazoa; Bilateria; Deuterostomia; Chordata; Craniata; Vertebrata; Gnathostomata; Teleostomi; Euteleostomi; Sarcopterygii; Dipnotetrapodomorpha; Tetrapoda; Amniota; Mammalia; Theria; Eutheria; Boreoeutheria; Laurasiatheria; Carnivora; Caniformia; Canidae; Canis; Canis lupus	0		Taxon A	Domesticated	Association Mapping	F452L in BMP3 ; this missense mutation is in a conserved position and correlates well with small breeds. However; the functional data (zebrafish BMP3 morpholino knockdown) proposed in this article is inconsistent with the mice BMP3 null-mutation	Coding	No	Nonsynonymous							SNP		Variation of BMP3 contributes to dog breed skull diversity.	Since the beginnings of domestication; the craniofacial architecture of the domestic dog has morphed and radiated to human whims. By beginning to define the genetic underpinnings of breed skull shapes; we can elucidate mechanisms of morphological diversification while presenting a framework for understanding human cephalic disorders. Using intrabreed association mapping with museum specimen measu…	2012	22876193.1
GP00000153	BMP4 (uncertain)	Martin	bmp4	O13107	Danio rerio		Belongs to the TGF-beta family.	BMP4	GO:0005125;GO:0008083;GO:0005160	GO:0005615	GO:0007507;GO:0035162;GO:0008284;GO:0030509;GO:0048468;GO:0010862;GO:0042981;GO:0043408;GO:0060395;GO:0061312;GO:0003303;GO:0060803;GO:0045165;GO:0035844;GO:0061371;GO:0007368;GO:0071910;GO:0035469;GO:0048264;GO:0048565;GO:0009953;GO:0035125;GO:0003146;GO:0001947;GO:0001707;GO:0042664;GO:0060034;GO:0030903;GO:0030513;GO:0003342;GO:0048793	U82231	Morphology	Cranio-facial morphology	Labeotropheus fuelleborni	Metriaclima zebra	57307	Labeotropheus fuelleborni	blue mbuna	species	cellular organisms; Eukaryota; Opisthokonta; Metazoa; Eumetazoa; Bilateria; Deuterostomia; Chordata; Craniata; Vertebrata; Gnathostomata; Teleostomi; Euteleostomi; Actinopterygii; Actinopteri; Neopterygii; Teleostei; Osteoglossocephalai; Clupeocephala; Euteleosteomorpha; Neoteleostei; Eurypterygia; Ctenosquamata; Acanthomorphata; Euacanthomorphacea; Percomorphaceae; Ovalentaria; Cichlomorphae; Ci…	0		106582	Maylandia zebra	zebra mbuna	species	cellular organisms; Eukaryota; Opisthokonta; Metazoa; Eumetazoa; Bilateria; Deuterostomia; Chordata; Craniata; Vertebrata; Gnathostomata; Teleostomi; Euteleostomi; Actinopterygii; Actinopteri; Neopterygii; Teleostei; Osteoglossocephalai; Clupeocephala; Euteleosteomorpha; Neoteleostei; Eurypterygia; Ctenosquamata; Acanthomorphata; Euacanthomorphacea; Percomorphaceae; Ovalentaria; Cichlomorphae; Ci…	0		Data not curated	Interspecific	Linkage Mapping	Not identified	Unknown	Unknown								Unknown		Integration and evolution of the cichlid mandible: the molecular basis of alternate feeding strategies.	African cichlid fishes have repeatedly evolved highly specialized modes of feeding through adaptations of their oral jaws. Here; we explore the molecular genetic basis of the opening and closing lever mechanisms of the cichlid lower jaw; which have traditionally been used to describe the mechanics of feeding behavior in bony fishes. Quantitative genetic analyses demonstrate that the opening and c…	2005	16251275.1
GP00000154	BMP6	Martin	Bmp6	P20722	Mus musculus	10090.ENSMUSP00000126999	Belongs to the TGF-beta family.	Vgr1;D13Wsu115e;Bmp-6	GO:0046982;GO:0005125;GO:0008083;GO:0005160;GO:0070700	GO:0005737;GO:0031982;GO:0005615	GO:0006955;GO:0045944;GO:0030154;GO:0000122;GO:0030509;GO:0048468;GO:0010862;GO:0042981;GO:0043408;GO:0060395;GO:0051216;GO:0001503;GO:0001649;GO:0006879;GO:0071773;GO:0031668;GO:0071281;GO:0071260;GO:0001958;GO:0001654;GO:0006954;GO:0001822;GO:0030539;GO:0060586;GO:0032349;GO:2000860;GO:0030501;GO:0032332;GO:0045603;GO:0001938;GO:0050679;GO:0031666;GO:0045666;GO:0045669;GO:0060391;GO:0014823;GO:…		Morphology	Tooth number	Gasterosteus aculeatus - marine; Rabbit Slough; Alaska (RABS)	Gasterosteus aculeatus - benthic (Paxton Lake; Canada (PAXB)	69293	Gasterosteus aculeatus	three-spined stickleback	species	cellular organisms; Eukaryota; Opisthokonta; Metazoa; Eumetazoa; Bilateria; Deuterostomia; Chordata; Craniata; Vertebrata; Gnathostomata; Teleostomi; Euteleostomi; Actinopterygii; Actinopteri; Neopterygii; Teleostei; Osteoglossocephalai; Clupeocephala; Euteleosteomorpha; Neoteleostei; Eurypterygia; Ctenosquamata; Acanthomorphata; Euacanthomorphacea; Percomorphaceae; Eupercaria; Perciformes; Cotti…	1	Gasterosteus aculeatus - marine; Rabbit Slough; Alaska (RABS)	69293	Gasterosteus aculeatus	three-spined stickleback	species	cellular organisms; Eukaryota; Opisthokonta; Metazoa; Eumetazoa; Bilateria; Deuterostomia; Chordata; Craniata; Vertebrata; Gnathostomata; Teleostomi; Euteleostomi; Actinopterygii; Actinopteri; Neopterygii; Teleostei; Osteoglossocephalai; Clupeocephala; Euteleosteomorpha; Neoteleostei; Eurypterygia; Ctenosquamata; Acanthomorphata; Euacanthomorphacea; Percomorphaceae; Eupercaria; Perciformes; Cotti…	1	Gasterosteus aculeatus - benthic (Paxton Lake; Canada (PAXB)	Taxon A	Intraspecific	Linkage Mapping	Candidate enhancer of 190bp recapitulating tooth and fin expression of BMP6	Cis-regulatory	No								Unknown	unknown	Evolved tooth gain in sticklebacks is associated with a cis-regulatory allele of Bmp6.	Developmental genetic studies of evolved differences in morphology have led to the hypothesis that cis-regulatory changes often underlie morphological evolution. However; because most of these studies focus on evolved loss of traits; the genetic architecture and possible association with cis-regulatory changes of gain traits are less understood. Here we show that a derived benthic freshwater stic…	2014	25205810.1
GP00000155	BOLTING TIME CONTROL 1 (BvBTC1)	Martin	BTC1	I3NN18	Beta vulgaris subsp. vulgaris					GO:0005634	GO:0000160	ADV58931	Physiology	Flowering time	Beta vulgaris - annual	Beta vulgaris - biennal	161934	Beta vulgaris		species	cellular organisms; Eukaryota; Viridiplantae; Streptophyta; Streptophytina; Embryophyta; Tracheophyta; Euphyllophyta; Spermatophyta; Magnoliophyta; Mesangiospermae; eudicotyledons; Gunneridae; Pentapetalae; Caryophyllales; Chenopodiaceae; Betoideae; Beta	0		161934	Beta vulgaris		species	cellular organisms; Eukaryota; Viridiplantae; Streptophyta; Streptophytina; Embryophyta; Tracheophyta; Euphyllophyta; Spermatophyta; Magnoliophyta; Mesangiospermae; eudicotyledons; Gunneridae; Pentapetalae; Caryophyllales; Chenopodiaceae; Betoideae; Beta	0		Data not curated	Domesticated	Linkage Mapping	unknown	Cis-regulatory	Unknown								Unknown		The role of a pseudo-response regulator gene in life cycle adaptation and domestication of beet.	Life cycle adaptation to latitudinal and seasonal variation in photoperiod and temperature is a major determinant of evolutionary success in flowering plants. Whereas the life cycle of the dicotyledonous model species Arabidopsis thaliana is controlled by two epistatic genes; FLOWERING LOCUS C and FRIGIDA; three unrelated loci (VERNALIZATION) determine the spring and winter habits of monocotyledo…	2012	22608508.1
GP00000156	BRANCHED1a (BRC1a)	Martin	BRC1A	F6KB94	Solanum tuberosum			TCP18;102578271	GO:0003677	GO:0005634	GO:0006355;GO:0006351		Morphology &2 Morphology	Plant architecture &2 Inflorescence architecture	Plant and Flower architecture of Capsicum and Petunia &2 Plant and Flower architecture of Capsicum and Petunia	Plant and Flower architecture of Solanum spp. &2 Plant and Flower architecture of Solanum spp.	4072	Capsicum annuum		species	cellular organisms; Eukaryota; Viridiplantae; Streptophyta; Streptophytina; Embryophyta; Tracheophyta; Euphyllophyta; Spermatophyta; Magnoliophyta; Mesangiospermae; eudicotyledons; Gunneridae; Pentapetalae; asterids; lamiids; Solanales; Solanaceae; Solanoideae; Capsiceae; Capsicum	0		4107	Solanum		genus	cellular organisms; Eukaryota; Viridiplantae; Streptophyta; Streptophytina; Embryophyta; Tracheophyta; Euphyllophyta; Spermatophyta; Magnoliophyta; Mesangiospermae; eudicotyledons; Gunneridae; Pentapetalae; asterids; lamiids; Solanales; Solanaceae; Solanoideae; Solaneae	0		Taxon A	Intergeneric or Higher	Candidate Gene	Evolution of an alternative splice site (G>A) that unlocks a short isoform	Coding	No								SNP		A Recently Evolved Alternative Splice Site in the BRANCHED1a Gene Controls Potato Plant Architecture.	Amplification and diversification of transcriptional regulators that control development is a driving force of morphological evolution. A major source of protein diversity is alternative splicing; which leads to the generation of different isoforms from a single gene. The mechanisms and timing of intron evolution nonetheless remain unclear; and the functions of alternative splicing-generated prot…	2015	26119747.1
GP00000157	Brevis radix (BRX)	Martin	BRX	Q17TI5	Arabidopsis thaliana	3702.AT1G31880.1	Belongs to the BRX family.	BREVIS RADIX;F5M6.11;F5M6_11;NIP3;1;NLM9;NOD26-like intrinsic protein 3;1;At1g31880		GO:0005886;GO:0005634	GO:0009734;GO:0030154;GO:0048364;GO:0009736;GO:0048527;GO:0010088;GO:2000280;GO:0009737	AY702649	Morphology	Root size (shorter)	Arabidopsis thaliana - Slavice-0	Arabidopsis thaliana- Umkirch-1	3702	Arabidopsis thaliana	thale cress	species	cellular organisms; Eukaryota; Viridiplantae; Streptophyta; Streptophytina; Embryophyta; Tracheophyta; Euphyllophyta; Spermatophyta; Magnoliophyta; Mesangiospermae; eudicotyledons; Gunneridae; Pentapetalae; rosids; malvids; Brassicales; Brassicaceae; Camelineae; Arabidopsis	1	Arabidopsis thaliana - Slavice-0	3702	Arabidopsis thaliana	thale cress	species	cellular organisms; Eukaryota; Viridiplantae; Streptophyta; Streptophytina; Embryophyta; Tracheophyta; Euphyllophyta; Spermatophyta; Magnoliophyta; Mesangiospermae; eudicotyledons; Gunneridae; Pentapetalae; rosids; malvids; Brassicales; Brassicaceae; Camelineae; Arabidopsis	1	Arabidopsis thaliana- Umkirch-1	Data not curated	Intraspecific	Linkage Mapping	premature stop codon in exon 4; TGG>TGA; truncated protein missing approximately two-thirds of the C terminus	Coding	Yes	Nonsense							SNP		Natural genetic variation in Arabidopsis identifies BREVIS RADIX; a novel regulator of cell proliferation and elongation in the root.	Mutant analysis has been tremendously successful in deciphering the genetics of plant development. However; less is known about the molecular basis of morphological variation within species; which is caused by naturally occurring alleles. In this study; we succeeded in isolating a novel regulator of root growth by exploiting natural genetic variation in the model plant Arabidopsis. Quantitative t…	2004	15031265.1
GP00000158	brittle endosperm2 (Bt2) = endosperm ADP-glucose pyrophosphorylase small subunit	Martin	bt2	Q84J79	Zea mays		Belongs to the bacterial/plant glucose-1-phosphate adenylyltransferase family.		GO:0005524;GO:0008878	GO:0009507	GO:0019252;GO:0005978	CM000780	Physiology	Sweet and brittle seed	Zea mays - allele Bt2	Zea mays - allele bt2	4577	Zea mays		species	cellular organisms; Eukaryota; Viridiplantae; Streptophyta; Streptophytina; Embryophyta; Tracheophyta; Euphyllophyta; Spermatophyta; Magnoliophyta; Mesangiospermae; Liliopsida; Petrosaviidae; commelinids; Poales; Poaceae; PACMAD clade; Panicoideae; Andropogonodae; Andropogoneae; Tripsacinae; Zea	0		4577	Zea mays		species	cellular organisms; Eukaryota; Viridiplantae; Streptophyta; Streptophytina; Embryophyta; Tracheophyta; Euphyllophyta; Spermatophyta; Magnoliophyta; Mesangiospermae; Liliopsida; Petrosaviidae; commelinids; Poales; Poaceae; PACMAD clade; Panicoideae; Andropogonodae; Andropogoneae; Tripsacinae; Zea	0		Data not curated	Domesticated	Linkage Mapping	Not identified	Unknown	Unknown								Unknown		Molecular Characterization of the Brittle-2 Gene Effect on Maize Endosperm ADPglucose Pyrophosphorylase Subunits.	Activity of the enzyme ADPglucose pyrophosphorylase is known to be reduced in maize (Zea mays L.) endosperm mutants at two independent loci; Shrunken-2 (Sh(2)) and Brittle-2 (Bt(2)). Spinach leaf ADPglucose pyrophosphorylase has previously been shown to comprise two subunits of 51 and 54 kilodaltons. Anti-bodies raised to each of the two subunits of spinach leaf ADPglucose pyrophosphorylase were …	1990	16667400.1
GP00000159	Brix9-2-5/LIN5 invertase	Martin	LIN5	P93199	Solanum lycopersicum				GO:0004564		GO:0005975	X91389	Physiology	Fruit sugar content	Lycopersicum pennellii wild	Solanum lycopersicum domesticated	28526	Solanum pennellii		species	cellular organisms; Eukaryota; Viridiplantae; Streptophyta; Streptophytina; Embryophyta; Tracheophyta; Euphyllophyta; Spermatophyta; Magnoliophyta; Mesangiospermae; eudicotyledons; Gunneridae; Pentapetalae; asterids; lamiids; Solanales; Solanaceae; Solanoideae; Solaneae; Solanum; Lycopersicon	1	Lycopersicum pennellii wild	4081	Solanum lycopersicum	tomato	species	cellular organisms; Eukaryota; Viridiplantae; Streptophyta; Streptophytina; Embryophyta; Tracheophyta; Euphyllophyta; Spermatophyta; Magnoliophyta; Mesangiospermae; eudicotyledons; Gunneridae; Pentapetalae; asterids; lamiids; Solanales; Solanaceae; Solanoideae; Solaneae; Solanum; Lycopersicon	1	Solanum lycopersicum domesticated	Taxon A	Domesticated	Linkage Mapping	Not identified	Unknown	Unknown								Unknown		Zooming in on a quantitative trait for tomato yield using interspecific introgressions.	To explore natural biodiversity we developed and examined introgression lines (ILs) containing chromosome segments of wild species (Solanum pennellii) in the background of the cultivated tomato (S. lycopersicum). We identified Brix9-2-5; which is a S. pennellii quantitative trait locus (QTL) that increases sugar yield of tomatoes and was mapped within a flower- and fruit-specific invertase (LIN5)…	2004	15375271.1
GP00000160	BTR1- Cadherin-like protein	Martin	BtR	Q19KJ3	Helicoverpa armigera				GO:0005509	GO:0016021;GO:0005886	GO:0007156	DQ523166	Physiology	Xenobiotic resistance (insecticide)	Helicoverpa armigera - Bt susceptible	Helicoverpa armigera -Bt resistant	29058	Helicoverpa armigera	cotton bollworm	species	cellular organisms; Eukaryota; Opisthokonta; Metazoa; Eumetazoa; Bilateria; Protostomia; Ecdysozoa; Panarthropoda; Arthropoda; Mandibulata; Pancrustacea; Hexapoda; Insecta; Dicondylia; Pterygota; Neoptera; Holometabola; Amphiesmenoptera; Lepidoptera; Glossata; Neolepidoptera; Heteroneura; Ditrysia; Obtectomera; Noctuoidea; Noctuidae; Heliothinae; Helicoverpa	0		29058	Helicoverpa armigera	cotton bollworm	species	cellular organisms; Eukaryota; Opisthokonta; Metazoa; Eumetazoa; Bilateria; Protostomia; Ecdysozoa; Panarthropoda; Arthropoda; Mandibulata; Pancrustacea; Hexapoda; Insecta; Dicondylia; Pterygota; Neoptera; Holometabola; Amphiesmenoptera; Lepidoptera; Glossata; Neolepidoptera; Heteroneura; Ditrysia; Obtectomera; Noctuoidea; Noctuidae; Heliothinae; Helicoverpa	0		Taxon A	Intraspecific	Linkage Mapping	premature stop codon in exon 4; truncated protein missing approximately two-thirds of the C terminus	Coding	Yes	Nonsense							Unknown		Disruption of a cadherin gene associated with resistance to Cry1Ac {delta}-endotoxin of Bacillus thuringiensis in Helicoverpa armigera.	A laboratory strain (GY) of Helicoverpa armigera (Hubner) was established from surviving larvae collected from transgenic cotton expressing a Bacillus thuringiensis var. kurstaki insecticidal protein (Bt cotton) in Gaoyang County; Hebei Province; People's Republic of China; in 2001. The GYBT strain was derived from the GY strain through 28 generations of selection with activated Cry1Ac delivered …	2005	15691952.1
GP00000161	BTR1- Cadherin-like protein	Martin	BtR	Q19KJ3	Helicoverpa armigera				GO:0005509	GO:0016021;GO:0005886	GO:0007156	AAK85198	Physiology	Xenobiotic resistance (insecticide)	Heliothis virescens - Bt susceptible	Heliothis virescens - Bt resistant	7102	Heliothis virescens	tobacco budworm	species	cellular organisms; Eukaryota; Opisthokonta; Metazoa; Eumetazoa; Bilateria; Protostomia; Ecdysozoa; Panarthropoda; Arthropoda; Mandibulata; Pancrustacea; Hexapoda; Insecta; Dicondylia; Pterygota; Neoptera; Holometabola; Amphiesmenoptera; Lepidoptera; Glossata; Neolepidoptera; Heteroneura; Ditrysia; Obtectomera; Noctuoidea; Noctuidae; Heliothinae; Heliothis	0		7102	Heliothis virescens	tobacco budworm	species	cellular organisms; Eukaryota; Opisthokonta; Metazoa; Eumetazoa; Bilateria; Protostomia; Ecdysozoa; Panarthropoda; Arthropoda; Mandibulata; Pancrustacea; Hexapoda; Insecta; Dicondylia; Pterygota; Neoptera; Holometabola; Amphiesmenoptera; Lepidoptera; Glossata; Neolepidoptera; Heteroneura; Ditrysia; Obtectomera; Noctuoidea; Noctuidae; Heliothinae; Heliothis	0		Taxon A	Intraspecific	Linkage Mapping	Insertion of retrotransposon	Coding	Yes								Insertion	1-10 kb	Identification of a gene associated with Bt resistance in Heliothis virescens.	Transgenic crops producing insecticidal toxins from Bacillus thuringiensis (Bt) are widely used for pest control. Bt-resistant insect strains have been studied; but the molecular basis of resistance has remained elusive. Here; we show that disruption of a cadherin-superfamily gene by retrotransposon-mediated insertion was linked to high levels of resistance to the Bt toxin Cry1Ac in the cotton pe…	2001	11486086.1
GP00000162	BTR1- Cadherin-like protein	Martin	BtR	Q19KJ3	Helicoverpa armigera				GO:0005509	GO:0016021;GO:0005886	GO:0007156	AFJ52160	Physiology	Xenobiotic resistance (insecticide)	Pectinophora gossypiella - Bt susceptible	Pectinophora gossypiella - Bt resistant	13191	Pectinophora gossypiella	pink bollworm	species	cellular organisms; Eukaryota; Opisthokonta; Metazoa; Eumetazoa; Bilateria; Protostomia; Ecdysozoa; Panarthropoda; Arthropoda; Mandibulata; Pancrustacea; Hexapoda; Insecta; Dicondylia; Pterygota; Neoptera; Holometabola; Amphiesmenoptera; Lepidoptera; Glossata; Neolepidoptera; Heteroneura; Ditrysia; Gelechioidea; Gelechiidae; Pexicopiinae; Pectinophora	0		13191	Pectinophora gossypiella	pink bollworm	species	cellular organisms; Eukaryota; Opisthokonta; Metazoa; Eumetazoa; Bilateria; Protostomia; Ecdysozoa; Panarthropoda; Arthropoda; Mandibulata; Pancrustacea; Hexapoda; Insecta; Dicondylia; Pterygota; Neoptera; Holometabola; Amphiesmenoptera; Lepidoptera; Glossata; Neolepidoptera; Heteroneura; Ditrysia; Gelechioidea; Gelechiidae; Pexicopiinae; Pectinophora	0		Taxon A	Intraspecific	Linkage Mapping	126bp in-frame deletion	Coding	Yes								Deletion	100-999 bp	Three cadherin alleles associated with resistance to Bacillus thuringiensis in pink bollworm.	Evolution of resistance by pests is the main threat to long-term insect control by transgenic crops that produce Bacillus thuringiensis (Bt) toxins. Because inheritance of resistance to the Bt toxins in transgenic crops is typically recessive; DNA-based screening for resistance alleles in heterozygotes is potentially much more efficient than detection of resistant homozygotes with bioassays. Such…	2003	12695565.1
GP00000163	BTR1- Cadherin-like protein	Martin	BtR	Q19KJ3	Helicoverpa armigera				GO:0005509	GO:0016021;GO:0005886	GO:0007156	AFJ52160	Physiology	Xenobiotic resistance (insecticide)	Pectinophora gossypiella - Bt susceptible	Pectinophora gossypiella - Bt resistant	13191	Pectinophora gossypiella	pink bollworm	species	cellular organisms; Eukaryota; Opisthokonta; Metazoa; Eumetazoa; Bilateria; Protostomia; Ecdysozoa; Panarthropoda; Arthropoda; Mandibulata; Pancrustacea; Hexapoda; Insecta; Dicondylia; Pterygota; Neoptera; Holometabola; Amphiesmenoptera; Lepidoptera; Glossata; Neolepidoptera; Heteroneura; Ditrysia; Gelechioidea; Gelechiidae; Pexicopiinae; Pectinophora	0		13191	Pectinophora gossypiella	pink bollworm	species	cellular organisms; Eukaryota; Opisthokonta; Metazoa; Eumetazoa; Bilateria; Protostomia; Ecdysozoa; Panarthropoda; Arthropoda; Mandibulata; Pancrustacea; Hexapoda; Insecta; Dicondylia; Pterygota; Neoptera; Holometabola; Amphiesmenoptera; Lepidoptera; Glossata; Neolepidoptera; Heteroneura; Ditrysia; Gelechioidea; Gelechiidae; Pexicopiinae; Pectinophora	0		Taxon A	Intraspecific	Linkage Mapping	202bp deletion	Coding	Yes								Deletion	100-999 bp	Three cadherin alleles associated with resistance to Bacillus thuringiensis in pink bollworm.	Evolution of resistance by pests is the main threat to long-term insect control by transgenic crops that produce Bacillus thuringiensis (Bt) toxins. Because inheritance of resistance to the Bt toxins in transgenic crops is typically recessive; DNA-based screening for resistance alleles in heterozygotes is potentially much more efficient than detection of resistant homozygotes with bioassays. Such…	2003	12695565.1
GP00000164	BTR1- Cadherin-like protein	Martin	BtR	Q19KJ3	Helicoverpa armigera				GO:0005509	GO:0016021;GO:0005886	GO:0007156	AFJ52160	Physiology	Xenobiotic resistance (insecticide)	Pectinophora gossypiella - Bt susceptible	Pectinophora gossypiella - Bt resistant	13191	Pectinophora gossypiella	pink bollworm	species	cellular organisms; Eukaryota; Opisthokonta; Metazoa; Eumetazoa; Bilateria; Protostomia; Ecdysozoa; Panarthropoda; Arthropoda; Mandibulata; Pancrustacea; Hexapoda; Insecta; Dicondylia; Pterygota; Neoptera; Holometabola; Amphiesmenoptera; Lepidoptera; Glossata; Neolepidoptera; Heteroneura; Ditrysia; Gelechioidea; Gelechiidae; Pexicopiinae; Pectinophora	0		13191	Pectinophora gossypiella	pink bollworm	species	cellular organisms; Eukaryota; Opisthokonta; Metazoa; Eumetazoa; Bilateria; Protostomia; Ecdysozoa; Panarthropoda; Arthropoda; Mandibulata; Pancrustacea; Hexapoda; Insecta; Dicondylia; Pterygota; Neoptera; Holometabola; Amphiesmenoptera; Lepidoptera; Glossata; Neolepidoptera; Heteroneura; Ditrysia; Gelechioidea; Gelechiidae; Pexicopiinae; Pectinophora	0		Taxon A	Intraspecific	Linkage Mapping	24bp in-frame deletion	Coding	No								Deletion	10-99 bp	Three cadherin alleles associated with resistance to Bacillus thuringiensis in pink bollworm.	Evolution of resistance by pests is the main threat to long-term insect control by transgenic crops that produce Bacillus thuringiensis (Bt) toxins. Because inheritance of resistance to the Bt toxins in transgenic crops is typically recessive; DNA-based screening for resistance alleles in heterozygotes is potentially much more efficient than detection of resistant homozygotes with bioassays. Such…	2003	12695565.1
GP00000165	BTR1- Cadherin-like protein	Martin	BtR	Q19KJ3	Helicoverpa armigera				GO:0005509	GO:0016021;GO:0005886	GO:0007156	AFJ52160	Physiology	Xenobiotic resistance (insecticide)	Pectinophora gossypiella - Bt susceptible	Pectinophora gossypiella - Bt resistant	13191	Pectinophora gossypiella	pink bollworm	species	cellular organisms; Eukaryota; Opisthokonta; Metazoa; Eumetazoa; Bilateria; Protostomia; Ecdysozoa; Panarthropoda; Arthropoda; Mandibulata; Pancrustacea; Hexapoda; Insecta; Dicondylia; Pterygota; Neoptera; Holometabola; Amphiesmenoptera; Lepidoptera; Glossata; Neolepidoptera; Heteroneura; Ditrysia; Gelechioidea; Gelechiidae; Pexicopiinae; Pectinophora	0		13191	Pectinophora gossypiella	pink bollworm	species	cellular organisms; Eukaryota; Opisthokonta; Metazoa; Eumetazoa; Bilateria; Protostomia; Ecdysozoa; Panarthropoda; Arthropoda; Mandibulata; Pancrustacea; Hexapoda; Insecta; Dicondylia; Pterygota; Neoptera; Holometabola; Amphiesmenoptera; Lepidoptera; Glossata; Neolepidoptera; Heteroneura; Ditrysia; Gelechioidea; Gelechiidae; Pexicopiinae; Pectinophora	0		Taxon A	Intraspecific	Linkage Mapping	E1266L R1268E and E1270V - whether each mutation has an effect or only one of them is unknown	Coding	No	Nonsynonymous							SNP		Diverse genetic basis of field-evolved resistance to Bt cotton in cotton bollworm from China.	Evolution of pest resistance reduces the efficacy of insecticidal proteins from Bacillus thuringiensis (Bt) used in sprays or in transgenic crops. Although several pests have evolved resistance to Bt crops in the field; information about the genetic basis of field-evolved resistance to Bt crops has been limited. In particular; laboratory-selected resistance to Bt toxin Cry1Ac based on recessive m…	2012	22689968.1
GP00000166	BUL2	Martin	BUL2	Q03758	Saccharomyces cerevisiae (strain ATCC 204508 / S288c)	4932.YML111W	Belongs to the BUL1 family.	YML111W;YM8339.08	GO:0034450	GO:0005737;GO:0000151	GO:0006513;GO:0000209	Z49210	Physiology &2 Physiology	Telomere length &2 Aging	Saccharomyces cerevisiae - lab strain &2	Saccharomyces cerevisiae - vineyard strain &2	4932	Saccharomyces cerevisiae	baker's yeast	species	cellular organisms; Eukaryota; Opisthokonta; Fungi; Dikarya; Ascomycota; saccharomyceta; Saccharomycotina; Saccharomycetes; Saccharomycetales; Saccharomycetaceae; Saccharomyces	1	Saccharomyces cerevisiae - lab strain	4932	Saccharomyces cerevisiae	baker's yeast	species	cellular organisms; Eukaryota; Opisthokonta; Fungi; Dikarya; Ascomycota; saccharomyceta; Saccharomycotina; Saccharomycetes; Saccharomycetales; Saccharomycetaceae; Saccharomyces	1	Saccharomyces cerevisiae - vineyard strain	Data not curated	Domesticated	Linkage Mapping	Leu883Phe	Coding	No	Nonsynonymous							SNP		Natural polymorphism in BUL2 links cellular amino acid availability with chronological aging and telomere maintenance in yeast.	Aging and longevity are considered to be highly complex genetic traits. In order to gain insight into aging as a polygenic trait; we employed an outbred Saccharomyces cerevisiae model; generated by crossing a vineyard strain RM11 and a laboratory strain S288c; to identify quantitative trait loci that control chronological lifespan. Among the major loci that regulate chronological lifespan in this…	2011	21901113.1
GP00000167	c1	Martin	C1	P10290	Zea mays			c1;C1-I;MYB1;Myb37;C1-B73;c1-I-2K1;GRMZM2G005066;Z438D03.27	GO:0043565;GO:0044212	GO:0005634	GO:0030154	AF320613	Morphology	Coloration (seed)	Zea mays ssp. Mays - white seeds - allele c1-p	Zea mays ssp. Mays - colored seeds - allele C1	4577	Zea mays		species	cellular organisms; Eukaryota; Viridiplantae; Streptophyta; Streptophytina; Embryophyta; Tracheophyta; Euphyllophyta; Spermatophyta; Magnoliophyta; Mesangiospermae; Liliopsida; Petrosaviidae; commelinids; Poales; Poaceae; PACMAD clade; Panicoideae; Andropogonodae; Andropogoneae; Tripsacinae; Zea	1	Zea mays ssp. Mays - white seeds - allele c1-p	4577	Zea mays		species	cellular organisms; Eukaryota; Viridiplantae; Streptophyta; Streptophytina; Embryophyta; Tracheophyta; Euphyllophyta; Spermatophyta; Magnoliophyta; Mesangiospermae; Liliopsida; Petrosaviidae; commelinids; Poales; Poaceae; PACMAD clade; Panicoideae; Andropogonodae; Andropogoneae; Tripsacinae; Zea	1	Zea mays ssp. Mays - colored seeds - allele C1	Taxon A	Domesticated	Linkage Mapping	5bp insertion in the proximal promoter that creates a new binding site for VP1; a transcription factor that regulates kernel maturation; so that the pigment pathway is turned on while the kernel matures; giving blue kernels	Cis-regulatory	No								Insertion	1-9 bp	The Viviparous-1 gene and abscisic acid activate the C1 regulatory gene for anthocyanin biosynthesis during seed maturation in maize.	The Viviparous-1 (Vp1) gene is required for expression of the C1 regulatory gene of the anthocyanin pathway in the developing maize seed. We show that VP1 overexpression and the hormone; abscisic acid (ABA); activate a reporter gene driven by the C1 promoter in maize protoplasts. Cis-acting sequences essential for these responses were localized. Mutation of a conserved sequence in the C1 promoter…	1992	1532784.1
GP00000168	Callipyge (CLPG1)	Martin	DIO3	Q6DN07	Ovis aries		Belongs to the iodothyronine deiodinase family.	5DIII;DIOIII	GO:0004800	GO:0016021;GO:0005886;GO:0010008	GO:0042446	AY656759	Morphology	Muscular mass (with paternal effect)	Ovis aries	Ovis aries; Callipyge	9940	Ovis aries	sheep	species	cellular organisms; Eukaryota; Opisthokonta; Metazoa; Eumetazoa; Bilateria; Deuterostomia; Chordata; Craniata; Vertebrata; Gnathostomata; Teleostomi; Euteleostomi; Sarcopterygii; Dipnotetrapodomorpha; Tetrapoda; Amniota; Mammalia; Theria; Eutheria; Boreoeutheria; Laurasiatheria; Cetartiodactyla; Ruminantia; Pecora; Bovidae; Caprinae; Ovis	0		9940	Ovis aries	sheep	species	cellular organisms; Eukaryota; Opisthokonta; Metazoa; Eumetazoa; Bilateria; Deuterostomia; Chordata; Craniata; Vertebrata; Gnathostomata; Teleostomi; Euteleostomi; Sarcopterygii; Dipnotetrapodomorpha; Tetrapoda; Amniota; Mammalia; Theria; Eutheria; Boreoeutheria; Laurasiatheria; Cetartiodactyla; Ruminantia; Pecora; Bovidae; Caprinae; Ovis	1	Ovis aries; Callipyge	Data not curated	Domesticated	Linkage Mapping	1bp change in the regulatory region of the DLK1-GTL2 imprinted gene cluster	Cis-regulatory	No								SNP		The callipyge mutation enhances bidirectional long-range DLK1-GTL2 intergenic transcription in cis.	The callipyge mutation (CLPG) is an A to G transition that affects a muscle-specific long-range control element located in the middle of the 90-kb DLK1-GTL2 intergenic (IG) region. It causes ectopic expression of a 327-kb cluster of imprinted genes in skeletal muscle; resulting in the callipyge muscular hypertrophy and its non-Mendelian inheritance pattern known as polar overdominance. We herein …	2006	16690740.1
GP00000169	Carotenoid-binding protein (CBP)	Martin		Q1HE01	Bombyx mori	7091.BGIBMGA007585-TA	Belongs to the RRM NCBP2 family.		GO:0000339	GO:0005634;GO:0005846	GO:0031047;GO:0045292	DQ497196	Morphology	Coloration (silk)	Bombyx mandarina	Bombyx mori - various strains	7092	Bombyx mandarina	wild silkworm	species	cellular organisms; Eukaryota; Opisthokonta; Metazoa; Eumetazoa; Bilateria; Protostomia; Ecdysozoa; Panarthropoda; Arthropoda; Mandibulata; Pancrustacea; Hexapoda; Insecta; Dicondylia; Pterygota; Neoptera; Holometabola; Amphiesmenoptera; Lepidoptera; Glossata; Neolepidoptera; Heteroneura; Ditrysia; Obtectomera; Bombycoidea; Bombycidae; Bombycinae; Bombyx	0		7091	Bombyx mori	domestic silkworm	species	cellular organisms; Eukaryota; Opisthokonta; Metazoa; Eumetazoa; Bilateria; Protostomia; Ecdysozoa; Panarthropoda; Arthropoda; Mandibulata; Pancrustacea; Hexapoda; Insecta; Dicondylia; Pterygota; Neoptera; Holometabola; Amphiesmenoptera; Lepidoptera; Glossata; Neolepidoptera; Heteroneura; Ditrysia; Obtectomera; Bombycoidea; Bombycidae; Bombycinae; Bombyx	0		Taxon A	Domesticated	Linkage Mapping	Copy Number Variation (up to 20 copies in B. mori ; only one in the wild form; B. mandarina)	Gene Amplification	No								Complex Change		Diversity in copy number and structure of a silkworm morphogenetic gene as a result of domestication.	The carotenoid-binding protein (CBP) of the domesticated silkworm; Bombyx mori; a major determinant of cocoon color; is likely to have been substantially influenced by domestication of this species. We analyzed the structure of the CBP gene in multiple strains of B. mori; in multiple individuals of the wild silkworm; B. mandarina (the putative wild ancestor of B. mori); and in a number of other l…	2011	21242537.1
GP00000170	CAST	Martin	CAST	P20810	Homo sapiens		Belongs to the protease inhibitor I27 (calpastatin) family.	BS-17;PLACK	GO:0003723;GO:0045296;GO:0010859;GO:0004866;GO:0002020	GO:0005829;GO:0016020;GO:0005783	GO:0097340;GO:2000675;GO:1990709	NP_999232	Physiology	Meat tenderness	Sus scrofa	Sus scrofa	9823	Sus scrofa	pig	species	cellular organisms; Eukaryota; Opisthokonta; Metazoa; Eumetazoa; Bilateria; Deuterostomia; Chordata; Craniata; Vertebrata; Gnathostomata; Teleostomi; Euteleostomi; Sarcopterygii; Dipnotetrapodomorpha; Tetrapoda; Amniota; Mammalia; Theria; Eutheria; Boreoeutheria; Laurasiatheria; Cetartiodactyla; Suina; Suidae; Sus	0		9825	Sus scrofa domesticus	domestic pig	subspecies	cellular organisms; Eukaryota; Opisthokonta; Metazoa; Eumetazoa; Bilateria; Deuterostomia; Chordata; Craniata; Vertebrata; Gnathostomata; Teleostomi; Euteleostomi; Sarcopterygii; Dipnotetrapodomorpha; Tetrapoda; Amniota; Mammalia; Theria; Eutheria; Boreoeutheria; Laurasiatheria; Cetartiodactyla; Suina; Suidae; Sus; Sus scrofa	0		Data not curated	Domesticated	Linkage Mapping	4 candidate SNPs in putative enhancers with nuclear factor-binding properties	Cis-regulatory	No								Unknown	unknown	Predictive markers in calpastatin for tenderness in commercial pig populations.	The identification of predictive DNA markers for pork quality would allow US pork producers and breeders to select genetically superior animals more quickly and efficiently for the production of consistent; high-quality meat. Genome scans have identified QTL for tenderness on SSC 2; which have been fine-mapped to the calpastatin locus. The objectives of this study were to identify the sequence va…	2011	21454860.1
GP00000171	catechol-O-methyltransferase (COMT)	Martin	COMT	P21964	Homo sapiens	9606.ENSP00000354511	Belongs to the class I-like SAM-binding methyltransferase superfamily. Cation-dependent O-methyltransferase family.	HEL-S-98n	GO:0016206;GO:0102084;GO:0000287;GO:0008168;GO:0008171;GO:0102938	GO:0016021;GO:0005886;GO:0005829;GO:0016020;GO:0070062;GO:0030425;GO:0030424;GO:0044297;GO:0043197;GO:0043231;GO:0045211	GO:0042424;GO:0016036;GO:0032502;GO:0042420;GO:0042417;GO:0008210;GO:0007565;GO:0007612;GO:0032259;GO:0048609;GO:0045963;GO:0035814;GO:0048662;GO:0042135;GO:0050668;GO:0051930;GO:0042493;GO:0043627;GO:0032496;GO:0014070;GO:0048265;GO:0007614	AC005663	Behavior	Pain sensitivity	Homo sapiens	Homo sapiens high pain sensitive (HPS)	9606	Homo sapiens	human	species	cellular organisms; Eukaryota; Opisthokonta; Metazoa; Eumetazoa; Bilateria; Deuterostomia; Chordata; Craniata; Vertebrata; Gnathostomata; Teleostomi; Euteleostomi; Sarcopterygii; Dipnotetrapodomorpha; Tetrapoda; Amniota; Mammalia; Theria; Eutheria; Boreoeutheria; Euarchontoglires; Primates; Haplorrhini; Simiiformes; Catarrhini; Hominoidea; Hominidae; Homininae; Homo	0		9606	Homo sapiens	human	species	cellular organisms; Eukaryota; Opisthokonta; Metazoa; Eumetazoa; Bilateria; Deuterostomia; Chordata; Craniata; Vertebrata; Gnathostomata; Teleostomi; Euteleostomi; Sarcopterygii; Dipnotetrapodomorpha; Tetrapoda; Amniota; Mammalia; Theria; Eutheria; Boreoeutheria; Euarchontoglires; Primates; Haplorrhini; Simiiformes; Catarrhini; Hominoidea; Hominidae; Homininae; Homo	0		Data not curated	Intraspecific	Candidate Gene	G/C - The synonymous mutation(s) affect mRNA stability and loop structures	Cis-regulatory	No								SNP		Human catechol-O-methyltransferase haplotypes modulate protein expression by altering mRNA secondary structure.	Catechol-O-methyltransferase (COMT) is a key regulator of pain perception; cognitive function; and affective mood. Three common haplotypes of the human COMT gene; divergent in two synonymous and one nonsynonymous position; code for differences in COMT enzymatic activity and are associated with pain sensitivity. Haplotypes divergent in synonymous changes exhibited the largest difference in COMT en…	2006	17185601.1
GP00000172	Catecholamines up	Martin	Catsup	Q9V3A4	Drosophila melanogaster	7227.FBpp0080687	Belongs to the ZIP transporter (TC 2.A.5) family. KE4/Catsup subfamily.	Bc;catsup;cg10449;CG10449;dCATSUP;Dmel\CG10449;dZipCatsup;dZipCATSUP;fs(2)ltoQT50;l(2)37Bc;l(2)E13;l(2)k05402;l(2)k05424	GO:0030234;GO:0005385	GO:0016021;GO:0043025;GO:0030424;GO:0097038;GO:0045202;GO:0008021	GO:0006882;GO:0010312;GO:0007300;GO:1903688;GO:0042069;GO:2000274;GO:0071577	AF216584	Morphology &2 Physiology &3 Behavior &4 Behavior	Bristle number &2 Lifespan &3 Locomotor activity &4 Sleep	Drosophila melanogaster &2 &3 &4	Drosophila melanogaster &2 &3 &4	7227	Drosophila melanogaster	fruit fly	species	cellular organisms; Eukaryota; Opisthokonta; Metazoa; Eumetazoa; Bilateria; Protostomia; Ecdysozoa; Panarthropoda; Arthropoda; Mandibulata; Pancrustacea; Hexapoda; Insecta; Dicondylia; Pterygota; Neoptera; Holometabola; Diptera; Brachycera; Muscomorpha; Eremoneura; Cyclorrhapha; Schizophora; Acalyptratae; Ephydroidea; Drosophilidae; Drosophilinae; Drosophilini; Drosophila; Sophophora; melanogaste…	0		7227	Drosophila melanogaster	fruit fly	species	cellular organisms; Eukaryota; Opisthokonta; Metazoa; Eumetazoa; Bilateria; Protostomia; Ecdysozoa; Panarthropoda; Arthropoda; Mandibulata; Pancrustacea; Hexapoda; Insecta; Dicondylia; Pterygota; Neoptera; Holometabola; Diptera; Brachycera; Muscomorpha; Eremoneura; Cyclorrhapha; Schizophora; Acalyptratae; Ephydroidea; Drosophilidae; Drosophilinae; Drosophilini; Drosophila; Sophophora; melanogaste…	0		Data not curated	Intraspecific	Linkage Mapping	unknown; but most large-effect variants appear to be coding	Coding	No								Unknown		Phenotypic variation and natural selection at catsup; a pleiotropic quantitative trait gene in Drosophila.	Quantitative traits are shaped by networks of pleiotropic genes . To understand the mechanisms that maintain genetic variation for quantitative traits in natural populations and to predict responses to artificial and natural selection; we must evaluate pleiotropic effects of underlying quantitative trait genes and define functional allelic variation at the level of quantitative trait nucleotides …	2006	16682353.1
GP00000173	Cauliflower (BoCAL)	Martin	CAL	Q39081	Arabidopsis thaliana	3702.AT1G26310.1		AGAMOUS-like 10;AGL10;CAL1;CAULIFLOWER;F28B23.25;F28B23_25;MADS3;At1g26310;F28B23.24	GO:0046983;GO:0003700;GO:0000977;GO:0043565;GO:0008134;GO:0000982;GO:0044212	GO:0005634	GO:0007275;GO:0045944;GO:0030154;GO:0009911;GO:0010582	AAS67313	Morphology	Inflorescence morphology	Brassica oleracea - wild-type	Brassica oleracea var. botrytis (cauliflower)	3712	Brassica oleracea	wild cabbage	species	cellular organisms; Eukaryota; Viridiplantae; Streptophyta; Streptophytina; Embryophyta; Tracheophyta; Euphyllophyta; Spermatophyta; Magnoliophyta; Mesangiospermae; eudicotyledons; Gunneridae; Pentapetalae; rosids; malvids; Brassicales; Brassicaceae; Brassiceae; Brassica	0		3715	Brassica oleracea var. botrytis		varietas	cellular organisms; Eukaryota; Viridiplantae; Streptophyta; Streptophytina; Embryophyta; Tracheophyta; Euphyllophyta; Spermatophyta; Magnoliophyta; Mesangiospermae; eudicotyledons; Gunneridae; Pentapetalae; rosids; malvids; Brassicales; Brassicaceae; Brassiceae; Brassica; Brassica oleracea	1	Brassica oleracea var. botrytis	Taxon A	Domesticated	Candidate Gene	GAG>TAG; E151*; protein truncated after only 150 of the 255 amino acids of the wild-type protein	Coding	Yes	Nonsense							SNP		Molecular basis of the cauliflower phenotype in Arabidopsis.	Genetic studies demonstrate that two Arabidopsis genes; CAULIFLOWER and APETALA1; encode partially redundant activities involved in the formation of floral meristems; the first step in the development of flowers. Isolation of the CAULIFLOWER gene from Arabidopsis reveals that it is closely related in sequence to APETALA1. Like APETALA1; CAULIFLOWER is expressed in young flower primordia and encod…	1995	7824951.1
GP00000174	CBF gene cluster	Martin		B1NSN2	Triticum monococcum				GO:0003700;GO:0003677	GO:0005634	GO:0006351	AIU34717	Physiology	Temperature tolerance (cold)	Arabidopsis thaliana- Col0	Arabidopsis thaliana- Can-0	3702	Arabidopsis thaliana	thale cress	species	cellular organisms; Eukaryota; Viridiplantae; Streptophyta; Streptophytina; Embryophyta; Tracheophyta; Euphyllophyta; Spermatophyta; Magnoliophyta; Mesangiospermae; eudicotyledons; Gunneridae; Pentapetalae; rosids; malvids; Brassicales; Brassicaceae; Camelineae; Arabidopsis	1	Arabidopsis thaliana- Col0	3702	Arabidopsis thaliana	thale cress	species	cellular organisms; Eukaryota; Viridiplantae; Streptophyta; Streptophytina; Embryophyta; Tracheophyta; Euphyllophyta; Spermatophyta; Magnoliophyta; Mesangiospermae; eudicotyledons; Gunneridae; Pentapetalae; rosids; malvids; Brassicales; Brassicaceae; Camelineae; Arabidopsis	1	Arabidopsis thaliana- Can-0	Data not curated	Intraspecific	Linkage Mapping	unknown	Unknown	Unknown								Unknown		Natural variation in the freezing tolerance of Arabidopsis thaliana: effects of RNAi-induced CBF depletion and QTL localisation vary among accessions.	Plants from temperate regions are able to withstand freezing temperatures and to increase their freezing tolerance during exposure to low; but non-freezing; temperatures through a process known as cold acclimation. Key regulatory proteins in this process are the cold-induced CBF1; 2 and 3 transcription factors which control many cold regulated genes. Although much work has focused on this signal …	2011	21421342.1
GP00000175	CBF12	Martin		B1NSN2	Triticum monococcum				GO:0003700;GO:0003677	GO:0005634	GO:0006351	EU076381	Physiology	Temperature tolerance (cold)	Triticum monococcum	Triticum monococcum; winter-hardy	4568	Triticum monococcum		species	cellular organisms; Eukaryota; Viridiplantae; Streptophyta; Streptophytina; Embryophyta; Tracheophyta; Euphyllophyta; Spermatophyta; Magnoliophyta; Mesangiospermae; Liliopsida; Petrosaviidae; commelinids; Poales; Poaceae; BOP clade; Pooideae; Triticodae; Triticeae; Triticinae; Triticum	0		4568	Triticum monococcum		species	cellular organisms; Eukaryota; Viridiplantae; Streptophyta; Streptophytina; Embryophyta; Tracheophyta; Euphyllophyta; Spermatophyta; Magnoliophyta; Mesangiospermae; Liliopsida; Petrosaviidae; commelinids; Poales; Poaceae; BOP clade; Pooideae; Triticodae; Triticeae; Triticinae; Triticum	0		Data not curated	Domesticated	Linkage Mapping	possibly 5a.a. deletion in DNA binding domain	Coding	No								Unknown		Identification of candidate CBF genes for the frost tolerance locus Fr-Am2 in Triticum monococcum.	A cluster of eleven CBF genes was recently mapped to the Frost resistance-2 (Fr-Am2) locus on chromosome 5 of diploid wheat (Triticum monococcum) using a cross between frost tolerant accession G3116 and frost sensitive DV92. The Fr-Am2 locus was mapped at the peak of two overlapping quantitative trait loci (QTL); one for frost survival and the other for differential expression of the cold regulat…	2008	18317935.1
GP00000176	CBF2-CBF4; CBF13	Martin		B1NSN2	Triticum monococcum				GO:0003700;GO:0003677	GO:0005634	GO:0006351	ACI62506	Physiology	Temperature tolerance (cold)	Hordeum vulgare; Spring "Tremois"	Hordeum vulgare; winter-hardy "Dicktoo" and "Nure"	4513	Hordeum vulgare		species	cellular organisms; Eukaryota; Viridiplantae; Streptophyta; Streptophytina; Embryophyta; Tracheophyta; Euphyllophyta; Spermatophyta; Magnoliophyta; Mesangiospermae; Liliopsida; Petrosaviidae; commelinids; Poales; Poaceae; BOP clade; Pooideae; Triticodae; Triticeae; Hordeinae; Hordeum	1	Hordeum vulgare; Tremois	4513	Hordeum vulgare		species	cellular organisms; Eukaryota; Viridiplantae; Streptophyta; Streptophytina; Embryophyta; Tracheophyta; Euphyllophyta; Spermatophyta; Magnoliophyta; Mesangiospermae; Liliopsida; Petrosaviidae; commelinids; Poales; Poaceae; BOP clade; Pooideae; Triticodae; Triticeae; Hordeinae; Hordeum	1	Hordeum vulgare; Barley genotypes "Dicktoo" and "Nure"	Data not curated	Domesticated	Candidate Gene	tandem duplication of CBF2-CBF4 region and/or pseudogenisation of CBF13	Gene Amplification	No								Complex Change		CBF gene copy number variation at Frost Resistance-2 is associated with levels of freezing tolerance in temperate-climate cereals.	Frost Resistance-1 (FR-1) and FR-2 are two loci affecting freezing tolerance and winter hardiness of the temperate-climate cereals. FR-1 is hypothesized to be due to the pleiotropic effects of VRN-1. FR-2 spans a cluster of C-Repeat Binding Factor (CBF) genes. These loci are genetically and functionally linked. Recent studies indicate CBF transcripts are downregulated by the VRN-1 encoded MADS-bo…	2010	20213518.1
GP00000177	CCL3L1	Martin	CCL3L1	P16619	Homo sapiens	9606.ENSP00000408984	Belongs to the intercrine beta (chemokine CC) family.	LD78;464.2;SCYA3L;G0S19-2;SCYA3L1;D17S1718;LD78BETA	GO:0048020;GO:0008009	GO:0005576;GO:0005615	GO:0007186;GO:0070374;GO:0008285;GO:0006954;GO:0071346;GO:0071347;GO:0071356;GO:0070098;GO:0019221;GO:0048247;GO:0002548;GO:0030593;GO:0043547;GO:0050729	X52149	Physiology	Pathogen resistance (HIV)	Homo sapiens	Homo sapiens	9606	Homo sapiens	human	species	cellular organisms; Eukaryota; Opisthokonta; Metazoa; Eumetazoa; Bilateria; Deuterostomia; Chordata; Craniata; Vertebrata; Gnathostomata; Teleostomi; Euteleostomi; Sarcopterygii; Dipnotetrapodomorpha; Tetrapoda; Amniota; Mammalia; Theria; Eutheria; Boreoeutheria; Euarchontoglires; Primates; Haplorrhini; Simiiformes; Catarrhini; Hominoidea; Hominidae; Homininae; Homo	0		9606	Homo sapiens	human	species	cellular organisms; Eukaryota; Opisthokonta; Metazoa; Eumetazoa; Bilateria; Deuterostomia; Chordata; Craniata; Vertebrata; Gnathostomata; Teleostomi; Euteleostomi; Sarcopterygii; Dipnotetrapodomorpha; Tetrapoda; Amniota; Mammalia; Theria; Eutheria; Boreoeutheria; Euarchontoglires; Primates; Haplorrhini; Simiiformes; Catarrhini; Hominoidea; Hominidae; Homininae; Homo	0		Taxon A	Intraspecific	Candidate Gene	Copy number Variant	Gene Amplification	No								Indel	unknown	The influence of CCL3L1 gene-containing segmental duplications on HIV-1/AIDS susceptibility.	Segmental duplications in the human genome are selectively enriched for genes involved in immunity; although the phenotypic consequences for host defense are unknown. We show that there are significant interindividual and interpopulation differences in the copy number of a segmental duplication encompassing the gene encoding CCL3L1 (MIP-1alphaP); a potent human immunodeficiency virus-1 (HIV-1)-su…	2005	15637236.1
GP00000178	CDKN2A/B locus	Martin	CDKN2A	P42771	Homo sapiens	9606.ENSP00000394932	Belongs to the CDKN2 cyclin-dependent kinase inhibitor family.	ARF;MLM;P14;P16;P19;CMM2;INK4;MTS1;TP16;CDK4I;CDKN2;INK4A;MTS-1;P14ARF;P19ARF;P16INK4;P16INK4A;P16-INK4A	GO:0003723;GO:0019901;GO:0004861;GO:0051059	GO:0005737;GO:0005829;GO:0005634;GO:0035985	GO:0045892;GO:0008285;GO:0007050;GO:0090398;GO:0000082;GO:0030308;GO:0001953;GO:0045736;GO:0032088;GO:0042326;GO:2000774;GO:2000111;GO:0034393;GO:0007265;GO:0090399;GO:0035986	NP_001308484	Morphology	Coloration (feathers ; sex-linked barring)	Gallus gallus	Gallus gallus - Duplex Comb	9031	Gallus gallus	chicken	species	cellular organisms; Eukaryota; Opisthokonta; Metazoa; Eumetazoa; Bilateria; Deuterostomia; Chordata; Craniata; Vertebrata; Gnathostomata; Teleostomi; Euteleostomi; Sarcopterygii; Dipnotetrapodomorpha; Tetrapoda; Amniota; Sauropsida; Sauria; Archelosauria; Archosauria; Dinosauria; Saurischia; Theropoda; Coelurosauria; Aves; Neognathae; Galloanserae; Galliformes; Phasianidae; Phasianinae; Gallus	0		9031	Gallus gallus	chicken	species	cellular organisms; Eukaryota; Opisthokonta; Metazoa; Eumetazoa; Bilateria; Deuterostomia; Chordata; Craniata; Vertebrata; Gnathostomata; Teleostomi; Euteleostomi; Sarcopterygii; Dipnotetrapodomorpha; Tetrapoda; Amniota; Sauropsida; Sauria; Archelosauria; Archosauria; Dinosauria; Saurischia; Theropoda; Coelurosauria; Aves; Neognathae; Galloanserae; Galliformes; Phasianidae; Phasianinae; Gallus	1	Gallus gallus - Duplex Comb	Taxon A	Domesticated	Linkage Mapping	12kb haplotype including 2 non-coding and 2 coding mutations	Unknown	Unknown								Unknown		Sex-linked barring in chickens is controlled by the CDKN2A /B tumour suppressor locus.	Sex-linked barring; a common plumage colour found in chickens; is characterized by black and white barred feathers. Previous studies have indicated that the white bands are caused by an absence of melanocytes in the feather follicle during the growth of this region. Here; we show that Sex-linked barring is controlled by the CDKN2A/B locus; which encodes the INK4b and ARF transcripts. We identifie…	2010	20374521.1
GP00000179	CENTRORADIALIS (HvCEN)	Martin	CEN	Q9ZNV5	Arabidopsis thaliana	3702.AT2G27550.1	Belongs to the phosphatidylethanolamine-binding protein family.	centroradialis;F10A12.20;ATC;At2g27550;F10A12.22;F15K20.35		GO:0005737;GO:0005634	GO:0010228;GO:0009910	AFV67816	Physiology &2 Physiology	Flowering time &2 Seasonal growth	Hordeum vulgare - Nure (winter) &2	Hordeum vulgare - Tremois (spring) &2	4513	Hordeum vulgare		species	cellular organisms; Eukaryota; Viridiplantae; Streptophyta; Streptophytina; Embryophyta; Tracheophyta; Euphyllophyta; Spermatophyta; Magnoliophyta; Mesangiospermae; Liliopsida; Petrosaviidae; commelinids; Poales; Poaceae; BOP clade; Pooideae; Triticodae; Triticeae; Hordeinae; Hordeum	1	Hordeum vulgare - Nure (winter)	4513	Hordeum vulgare		species	cellular organisms; Eukaryota; Viridiplantae; Streptophyta; Streptophytina; Embryophyta; Tracheophyta; Euphyllophyta; Spermatophyta; Magnoliophyta; Mesangiospermae; Liliopsida; Petrosaviidae; commelinids; Poales; Poaceae; BOP clade; Pooideae; Triticodae; Triticeae; Hordeinae; Hordeum	1	Hordeum vulgare - Tremois (spring)	Data not curated	Domesticated	Linkage Mapping	P135A	Coding	No	Nonsynonymous							SNP		Natural variation in a homolog of Antirrhinum CENTRORADIALIS contributed to spring growth habit and environmental adaptation in cultivated barley.	As early farming spread from the Fertile Crescent in the Near East around 10;000 years before the present; domesticated crops encountered considerable ecological and environmental change. Spring-sown crops that flowered without the need for an extended period of cold to promote flowering and day length-insensitive crops able to exploit the longer; cooler days of higher latitudes emerged and becam…	2012	23160098.1
GP00000180	Cf-2.1 and Cf-2.2	Courtier		Q41398	Solanum pimpinellifolium					GO:0016021		AAC15779	Physiology	Pathogen resistance (leaf mold fungus ; root parasitic nematode)	Lycopersicon pimpinellifolium - resistant ; Lycopersicon esculentum Moneymaker - resistance re-acquired from L. pimpinellifolium	Lycopersicon esculentum sensitive strains	4084	Solanum pimpinellifolium		species	cellular organisms; Eukaryota; Viridiplantae; Streptophyta; Streptophytina; Embryophyta; Tracheophyta; Euphyllophyta; Spermatophyta; Magnoliophyta; Mesangiospermae; eudicotyledons; Gunneridae; Pentapetalae; asterids; lamiids; Solanales; Solanaceae; Solanoideae; Solaneae; Solanum; Lycopersicon	0	Lycopersicon esculentum Moneymaker - sensitive	4081	Solanum lycopersicum	tomato	species	cellular organisms; Eukaryota; Viridiplantae; Streptophyta; Streptophytina; Embryophyta; Tracheophyta; Euphyllophyta; Spermatophyta; Magnoliophyta; Mesangiospermae; eudicotyledons; Gunneridae; Pentapetalae; asterids; lamiids; Solanales; Solanaceae; Solanoideae; Solaneae; Solanum; Lycopersicon	0		Taxon A	Domesticated	Linkage Mapping	loss of the two genes Cf-2.1 and Cf-2.2 (see Dixon et al. 1998) in cultivated tomato - resistance re-acquired from related species	Gene Loss	Yes								Deletion		The tomato Cf-2 disease resistance locus comprises two functional genes encoding leucine-rich repeat proteins.	In plants; resistance to pathogens is frequently determined by dominant resistance genes; whose products are proposed to recognize pathogen-encoded avirulence gene (Avr) products. The tomato resistance locus Cf-2 was isolated by positional cloning and found to contain two almost identical genes; each conferring resistance to isolates of tomato leaf mould (C. fulvum) expressing the corresponding A…	1996	8608599.1
GP00000181	Cf-4/9	Martin	Cf-4A	Q7DLS4	Solanum lycopersicum					GO:0016021		Y12640	Physiology	Pathogen resistance	Lycopersicon pimpinellifolium - resistant	Lycopersicon esculentum Moneymaker - sensitive	4084	Solanum pimpinellifolium		species	cellular organisms; Eukaryota; Viridiplantae; Streptophyta; Streptophytina; Embryophyta; Tracheophyta; Euphyllophyta; Spermatophyta; Magnoliophyta; Mesangiospermae; eudicotyledons; Gunneridae; Pentapetalae; asterids; lamiids; Solanales; Solanaceae; Solanoideae; Solaneae; Solanum; Lycopersicon	0		4081	Solanum lycopersicum	tomato	species	cellular organisms; Eukaryota; Viridiplantae; Streptophyta; Streptophytina; Embryophyta; Tracheophyta; Euphyllophyta; Spermatophyta; Magnoliophyta; Mesangiospermae; eudicotyledons; Gunneridae; Pentapetalae; asterids; lamiids; Solanales; Solanaceae; Solanoideae; Solaneae; Solanum; Lycopersicon	1	Lycopersicon esculentum Moneymaker - sensitive	Data not curated	Domesticated	Linkage Mapping	partial loss of two gene coding regions located in tandem; resulting in a chimeric gene	Gene Loss	No								Complex Change		Novel disease resistance specificities result from sequence exchange between tandemly repeated genes at the Cf-4/9 locus of tomato.	Tomato Cf genes confer resistance to C. fulvum; reside in complex loci carrying multiple genes; and encode predicted membrane-bound proteins with extracytoplasmic leucine-rich repeats. At least two Cf-9 homologs confer novel C. fulvum resistance specificities. Comparison of 11 genes revealed 7 hypervariable amino acid positions in a motif of the leucine-rich repeats predicted to form a beta-stran…	1997	9413991.1
GP00000182	CHKov1	Martin	CHKov1	Q961V7	Drosophila melanogaster			CG10618				AY047531	Physiology &2 Physiology	Pathogen resistance &2 Xenobiotic resistance (insecticide)	Drosophila melanogaster - susceptible &2	Drosophila melanogaster - resistant &2	7227	Drosophila melanogaster	fruit fly	species	cellular organisms; Eukaryota; Opisthokonta; Metazoa; Eumetazoa; Bilateria; Protostomia; Ecdysozoa; Panarthropoda; Arthropoda; Mandibulata; Pancrustacea; Hexapoda; Insecta; Dicondylia; Pterygota; Neoptera; Holometabola; Diptera; Brachycera; Muscomorpha; Eremoneura; Cyclorrhapha; Schizophora; Acalyptratae; Ephydroidea; Drosophilidae; Drosophilinae; Drosophilini; Drosophila; Sophophora; melanogaste…	0		7227	Drosophila melanogaster	fruit fly	species	cellular organisms; Eukaryota; Opisthokonta; Metazoa; Eumetazoa; Bilateria; Protostomia; Ecdysozoa; Panarthropoda; Arthropoda; Mandibulata; Pancrustacea; Hexapoda; Insecta; Dicondylia; Pterygota; Neoptera; Holometabola; Diptera; Brachycera; Muscomorpha; Eremoneura; Cyclorrhapha; Schizophora; Acalyptratae; Ephydroidea; Drosophilidae; Drosophilinae; Drosophilini; Drosophila; Sophophora; melanogaste…	0		Taxon A	Intraspecific	Linkage Mapping	Insertion of a Doc TE element resulting in novel; seemingly functional short protein	Coding	No								Insertion	1-10 kb	Successive increases in the resistance of Drosophila to viral infection through a transposon insertion followed by a Duplication.	To understand the molecular basis of how hosts evolve resistance to their parasites; we have investigated the genes that cause variation in the susceptibility of Drosophila melanogaster to viral infection. Using a host-specific pathogen of D. melanogaster called the sigma virus (Rhabdoviridae); we mapped a major-effect polymorphism to a region containing two paralogous genes called CHKov1 and CHK…	2011	22028673.1
GP00000183	CHRNA1	Courtier	CHRNA1	P02708	Homo sapiens	9606.ENSP00000261007	Belongs to the ligand-gated ion channel (TC 1.A.9) family. Acetylcholine receptor (TC 1.A.9.1) subfamily. Alpha-1/CHRNA1 sub-subfamily.	ACHRA;ACHRD;CHRNA;CMS1A;CMS1B;CMS2A;FCCMS;SCCMS;CHNRA	GO:0042166;GO:0015464;GO:0022848;GO:0005216;GO:1904315	GO:0005886;GO:0005887;GO:0030054;GO:0043005;GO:0045211;GO:0045202;GO:0005892;GO:0009986;GO:0099060;GO:0031594	GO:0007165;GO:0007268;GO:0007271;GO:0034220;GO:0046716;GO:0050881;GO:0050877;GO:0007528;GO:0050905;GO:0007274;GO:0070050;GO:0019228;GO:0042391;GO:0035094;GO:0003009;GO:0048630		Physiology	Xenobiotic resistance (snake venom)	Other Carnivora	Erinaceus spp.	33554	Carnivora	carnivores	order	cellular organisms; Eukaryota; Opisthokonta; Metazoa; Eumetazoa; Bilateria; Deuterostomia; Chordata; Craniata; Vertebrata; Gnathostomata; Teleostomi; Euteleostomi; Sarcopterygii; Dipnotetrapodomorpha; Tetrapoda; Amniota; Mammalia; Theria; Eutheria; Boreoeutheria; Laurasiatheria	0		37316 &2 9365	Erinaceus concolor &2 Erinaceus europaeus	southern white-breasted hedgehog &2 western European hedgehog	species &2 species	cellular organisms; Eukaryota; Opisthokonta; Metazoa; Eumetazoa; Bilateria; Deuterostomia; Chordata; Craniata; Vertebrata; Gnathostomata; Teleostomi; Euteleostomi; Sarcopterygii; Dipnotetrapodomorpha; Tetrapoda; Amniota; Mammalia; Theria; Eutheria; Boreoeutheria; Laurasiatheria; Eulipotyphla; Erinaceidae; Erinaceinae; Erinaceus &2 cellular organisms; Eukaryota; Opisthokonta; Metazoa; Eumetazoa; B…	1	&2	Taxon A	Intergeneric or Higher	Candidate Gene &2 Candidate Gene	Trp187Arg &2 Phe189Ile	Coding &2 Coding	No &2 No	Nonsynonymous &2 Nonsynonymous	&2	&2	&2	Trp &2 Phe	187 &2 189	Arg &2 Ile	SNP &2 SNP	&2	Why the honey badger don't care: Convergent evolution of venom-targeted nicotinic acetylcholine receptors in mammals that survive venomous snake bites. &2 Why the honey badger don't care: Convergent evolution of venom-targeted nicotinic acetylcholine receptors in mammals that survive venomous snake bites.	Honey badgers (Mellivora capensis) prey upon and survive bites from venomous snakes (Family: Elapidae); but the molecular basis of their venom resistance is unknown. The muscular nicotinic cholinergic receptor (nAChR); targeted by snake α-neurotoxins; has evolved in some venom-resistant mammals to no longer bind these toxins. Through phylogenetic analysis of mammalian nAChR sequences; we show tha…	2015 &2 2015	25796346.1 &2 25796346.1
GP00000184	CHRNA1	Courtier	CHRNA1	P02708	Homo sapiens	9606.ENSP00000261007	Belongs to the ligand-gated ion channel (TC 1.A.9) family. Acetylcholine receptor (TC 1.A.9.1) subfamily. Alpha-1/CHRNA1 sub-subfamily.	ACHRA;ACHRD;CHRNA;CMS1A;CMS1B;CMS2A;FCCMS;SCCMS;CHNRA	GO:0042166;GO:0015464;GO:0022848;GO:0005216;GO:1904315	GO:0005886;GO:0005887;GO:0030054;GO:0043005;GO:0045211;GO:0045202;GO:0005892;GO:0009986;GO:0099060;GO:0031594	GO:0007165;GO:0007268;GO:0007271;GO:0034220;GO:0046716;GO:0050881;GO:0050877;GO:0007528;GO:0050905;GO:0007274;GO:0070050;GO:0019228;GO:0042391;GO:0035094;GO:0003009;GO:0048630		Physiology	Xenobiotic resistance (snake venom)	Other Carnivora	Mellivora capensis	33554	Carnivora	carnivores	order	cellular organisms; Eukaryota; Opisthokonta; Metazoa; Eumetazoa; Bilateria; Deuterostomia; Chordata; Craniata; Vertebrata; Gnathostomata; Teleostomi; Euteleostomi; Sarcopterygii; Dipnotetrapodomorpha; Tetrapoda; Amniota; Mammalia; Theria; Eutheria; Boreoeutheria; Laurasiatheria	0		9664	Mellivora capensis	ratel	species	cellular organisms; Eukaryota; Opisthokonta; Metazoa; Eumetazoa; Bilateria; Deuterostomia; Chordata; Craniata; Vertebrata; Gnathostomata; Teleostomi; Euteleostomi; Sarcopterygii; Dipnotetrapodomorpha; Tetrapoda; Amniota; Mammalia; Theria; Eutheria; Boreoeutheria; Laurasiatheria; Carnivora; Caniformia; Mustelidae; Mellivoriane; Mellivora	0		Taxon A	Intergeneric or Higher	Candidate Gene &2 Candidate Gene	Trp187Arg + Phe189Leu &2 Trp187Arg + Phe189Leu	Coding &2 Coding	No &2 No	Nonsynonymous &2 Nonsynonymous	&2	&2	&2	Trp &2 Phe	187 &2 189	Arg &2 Leu	SNP &2 SNP	&2	Why the honey badger don't care: Convergent evolution of venom-targeted nicotinic acetylcholine receptors in mammals that survive venomous snake bites. &2 Why the honey badger don't care: Convergent evolution of venom-targeted nicotinic acetylcholine receptors in mammals that survive venomous snake bites.	Honey badgers (Mellivora capensis) prey upon and survive bites from venomous snakes (Family: Elapidae); but the molecular basis of their venom resistance is unknown. The muscular nicotinic cholinergic receptor (nAChR); targeted by snake α-neurotoxins; has evolved in some venom-resistant mammals to no longer bind these toxins. Through phylogenetic analysis of mammalian nAChR sequences; we show tha…	2015 &2 2015	25796346.1 &2 25796346.1
GP00000185	CHRNA3/5 nicotine receptor cluster	Martin	CHRNA3	P32297	Homo sapiens	9606.ENSP00000315602	Belongs to the ligand-gated ion channel (TC 1.A.9) family. Acetylcholine receptor (TC 1.A.9.1) subfamily. Alpha-3/CHRNA3 sub-subfamily.	LNCR2;PAOD2;NACHRA3	GO:0042166;GO:0015464;GO:0022848;GO:0015276	GO:0016021;GO:0005886;GO:0005887;GO:0030054;GO:0030425;GO:0043025;GO:0043005;GO:0045211;GO:0045202;GO:0005892;GO:0044853;GO:0014069	GO:0007165;GO:0007268;GO:0007399;GO:0007271;GO:0034220;GO:0050877;GO:0007274;GO:0042391;GO:0035094;GO:0095500;GO:0007171;GO:0035095;GO:0060079;GO:0006811;GO:0007626;GO:0014056;GO:0048814;GO:0006940;GO:1905144;GO:0060084	AAH06114	Physiology &2 Physiology	Aging &2 Smoking behavior	Homo sapiens &2	Homo sapiens &2	9606	Homo sapiens	human	species	cellular organisms; Eukaryota; Opisthokonta; Metazoa; Eumetazoa; Bilateria; Deuterostomia; Chordata; Craniata; Vertebrata; Gnathostomata; Teleostomi; Euteleostomi; Sarcopterygii; Dipnotetrapodomorpha; Tetrapoda; Amniota; Mammalia; Theria; Eutheria; Boreoeutheria; Euarchontoglires; Primates; Haplorrhini; Simiiformes; Catarrhini; Hominoidea; Hominidae; Homininae; Homo	0		9606	Homo sapiens	human	species	cellular organisms; Eukaryota; Opisthokonta; Metazoa; Eumetazoa; Bilateria; Deuterostomia; Chordata; Craniata; Vertebrata; Gnathostomata; Teleostomi; Euteleostomi; Sarcopterygii; Dipnotetrapodomorpha; Tetrapoda; Amniota; Mammalia; Theria; Eutheria; Boreoeutheria; Euarchontoglires; Primates; Haplorrhini; Simiiformes; Catarrhini; Hominoidea; Hominidae; Homininae; Homo	0		Data not curated	Intraspecific	Association Mapping	unknown; complex variation with SNP association signal	Unknown	Unknown								Unknown		Variants near CHRNA3/5 and APOE have age- and sex-related effects on human lifespan.	Lifespan is a trait of enormous personal interest. Research into the biological basis of human lifespan; however; is hampered by the long time to death. Using a novel approach of regressing (272;081) parental lifespans beyond age 40 years on participant genotype in a new large data set (UK Biobank); we here show that common variants near the apolipoprotein E and nicotinic acetylcholine receptor s…	2016	27029810.1
GP00000186	CINNAMOYL CO-A REDUCTASE 1	Martin	CCR1	Q9S9N9	Arabidopsis thaliana	3702.AT1G15950.1	Belongs to the NAD(P)-dependent epimerase/dehydratase family. Dihydroflavonol-4-reductase subfamily.	ATCCR1;CINNAMOYL COA REDUCTASE;cinnamoyl coa reductase 1;IRREGULAR XYLEM 4;IRX4;T24D18.5;T24D18_5;At1g15950	GO:0016491;GO:0016621;GO:0050662;GO:0016616	GO:0005829	GO:0007623;GO:0009809;GO:0009409		Physiology	Fiber content	Brassica napus	Brassica napus	3708	Brassica napus	rape	species	cellular organisms; Eukaryota; Viridiplantae; Streptophyta; Streptophytina; Embryophyta; Tracheophyta; Euphyllophyta; Spermatophyta; Magnoliophyta; Mesangiospermae; eudicotyledons; Gunneridae; Pentapetalae; rosids; malvids; Brassicales; Brassicaceae; Brassiceae; Brassica	0		3708	Brassica napus	rape	species	cellular organisms; Eukaryota; Viridiplantae; Streptophyta; Streptophytina; Embryophyta; Tracheophyta; Euphyllophyta; Spermatophyta; Magnoliophyta; Mesangiospermae; eudicotyledons; Gunneridae; Pentapetalae; rosids; malvids; Brassicales; Brassicaceae; Brassiceae; Brassica	0		Data not curated	Domesticated	Linkage Mapping	Frameshift mutation in exon1	Coding	Yes								Unknown		A knockout mutation in the lignin biosynthesis gene CCR1 explains a major QTL for acid detergent lignin content in Brassica napus seeds.	Seed coat phenolic compounds represent important antinutritive fibre components that cause a considerable reduction in value of seed meals from oilseed rape (Brassica napus). The nutritionally most important fibre compound is acid detergent lignin (ADL); to which a significant contribution is made by phenylpropanoid-derived lignin precursors. In this study; we used bulked-segregant analysis in a …	2012	22350089.1
GP00000187	CmACS-7	Martin	ACS7	Q9STR4	Arabidopsis thaliana	3702.AT4G26200.1	Belongs to the class-I pyridoxal-phosphate-dependent aminotransferase family.	1-amino-cyclopropane-1-carboxylate synthase 7;ACCS7;ATACS7;T25K17.10;T25K17_10;At4g26200	GO:0042802;GO:0016847;GO:0030170		GO:0009693;GO:0009835	ACG70850	Physiology	Flower sex determination (male organs)	Cucumis melo	Cucumis melo	3656	Cucumis melo	muskmelon	species	cellular organisms; Eukaryota; Viridiplantae; Streptophyta; Streptophytina; Embryophyta; Tracheophyta; Euphyllophyta; Spermatophyta; Magnoliophyta; Mesangiospermae; eudicotyledons; Gunneridae; Pentapetalae; rosids; fabids; Cucurbitales; Cucurbitaceae; Benincaseae; Cucumis	0		3656	Cucumis melo	muskmelon	species	cellular organisms; Eukaryota; Viridiplantae; Streptophyta; Streptophytina; Embryophyta; Tracheophyta; Euphyllophyta; Spermatophyta; Magnoliophyta; Mesangiospermae; eudicotyledons; Gunneridae; Pentapetalae; rosids; fabids; Cucurbitales; Cucurbitaceae; Benincaseae; Cucumis	0		Data not curated	Domesticated	Linkage Mapping	A57V	Coding	No	Nonsynonymous							SNP		A conserved mutation in an ethylene biosynthesis enzyme leads to andromonoecy in melons.	Andromonoecy is a widespread sexual system in angiosperms characterized by plants carrying both male and bisexual flowers. In melon; this sexual form is controlled by the identity of the alleles at the andromonoecious (a) locus. Cloning of the a gene reveals that andromonoecy results from a mutation in the active site of 1-aminocyclopropane-1-carboxylic acid synthase. Expression of the active enz…	2008	18687965.1
GP00000188	CmWIP1	Martin	WIP1	Q8GXA4	Arabidopsis thaliana	3702.AT4G26455.1		Arabidopsis thaliana WPP domain interacting protein 1;AtWIP1;WPP domain interacting protein 1;At4g26455;M3E9.120	GO:0046982	GO:0016021;GO:0009504;GO:0005635;GO:0031965	GO:0006997	ACX85637	Physiology	Flower sex determination (female vs. hermaphrodite)	Cucumis melo - monoecious	Cucumis melo - gynoecious	3656	Cucumis melo	muskmelon	species	cellular organisms; Eukaryota; Viridiplantae; Streptophyta; Streptophytina; Embryophyta; Tracheophyta; Euphyllophyta; Spermatophyta; Magnoliophyta; Mesangiospermae; eudicotyledons; Gunneridae; Pentapetalae; rosids; fabids; Cucurbitales; Cucurbitaceae; Benincaseae; Cucumis	0		3656	Cucumis melo	muskmelon	species	cellular organisms; Eukaryota; Viridiplantae; Streptophyta; Streptophytina; Embryophyta; Tracheophyta; Euphyllophyta; Spermatophyta; Magnoliophyta; Mesangiospermae; eudicotyledons; Gunneridae; Pentapetalae; rosids; fabids; Cucurbitales; Cucurbitaceae; Benincaseae; Cucumis	0		Taxon A	Domesticated	Linkage Mapping	Promoter insertion of a Transcription Factor Binding Site allowing propagation of heritable methylation	Cis-regulatory	No								Insertion	1-10 kb	A transposon-induced epigenetic change leads to sex determination in melon.	Sex determination in plants leads to the development of unisexual flowers from an originally bisexual floral meristem. This mechanism results in the enhancement of outcrossing and promotes genetic variability; the consequences of which are advantageous to the evolution of a species. In melon; sexual forms are controlled by identity of the alleles at the andromonoecious (a) and gynoecious (g) loci…	2009	19847267.1
GP00000189	CNL9 (=Sr35)	Courtier	Sr35	S5ABD6	Triticum monococcum subsp. monococcum		Belongs to the disease resistance NB-LRR family.		GO:0043531			AGP75918	Physiology	Pathogen resistance	Triticum monococcum - susceptible	Triticum monococcum - resistant	4568	Triticum monococcum		species	cellular organisms; Eukaryota; Viridiplantae; Streptophyta; Streptophytina; Embryophyta; Tracheophyta; Euphyllophyta; Spermatophyta; Magnoliophyta; Mesangiospermae; Liliopsida; Petrosaviidae; commelinids; Poales; Poaceae; BOP clade; Pooideae; Triticodae; Triticeae; Triticinae; Triticum	0		4568	Triticum monococcum		species	cellular organisms; Eukaryota; Viridiplantae; Streptophyta; Streptophytina; Embryophyta; Tracheophyta; Euphyllophyta; Spermatophyta; Magnoliophyta; Mesangiospermae; Liliopsida; Petrosaviidae; commelinids; Poales; Poaceae; BOP clade; Pooideae; Triticodae; Triticeae; Triticinae; Triticum	0		Data not curated	Domesticated	Linkage Mapping	Coding variation in the LRR domain - a spontaneous gene conversion between CNL4 and CNL9 is the most parsimonious explanation for the three linked mutations in CNL9	Coding	No								Complex Change		Identification of wheat gene Sr35 that confers resistance to Ug99 stem rust race group.	Wheat stem rust; caused by Puccinia graminis f. sp. tritici (Pgt); is a devastating disease that can cause severe yield losses. A previously uncharacterized Pgt race; designated Ug99; has overcome most of the widely used resistance genes and is threatening major wheat production areas. Here; we demonstrate that the Sr35 gene from Triticum monococcum is a coiled-coil; nucleotide-binding; leucine-r…	2013	23811222.1
GP00000190	colored plant 1	Martin	b1	W5S3Q3	Zea mays							KF835723	Morphology	Coloration (seed)	Zea mays - white seeds	Zea mays - purple seeds - allele B1-Peru	4577	Zea mays		species	cellular organisms; Eukaryota; Viridiplantae; Streptophyta; Streptophytina; Embryophyta; Tracheophyta; Euphyllophyta; Spermatophyta; Magnoliophyta; Mesangiospermae; Liliopsida; Petrosaviidae; commelinids; Poales; Poaceae; PACMAD clade; Panicoideae; Andropogonodae; Andropogoneae; Tripsacinae; Zea	0		4577	Zea mays		species	cellular organisms; Eukaryota; Viridiplantae; Streptophyta; Streptophytina; Embryophyta; Tracheophyta; Euphyllophyta; Spermatophyta; Magnoliophyta; Mesangiospermae; Liliopsida; Petrosaviidae; commelinids; Poales; Poaceae; PACMAD clade; Panicoideae; Andropogonodae; Andropogoneae; Tripsacinae; Zea	0		Data not curated	Domesticated	Linkage Mapping	Not identified	Cis-regulatory	Unknown								Unknown		Allelic diversity of the maize B regulatory gene: different leader and promoter sequences of two B alleles determine distinct tissue specificities of anthocyanin production.	The B gene encodes a transcription factor of the basic helix-loop-helix class; which controls the synthesis of the anthocyanin pigments in maize. This gene; as well as the highly homologous R gene family; displays extensive allelic variation in that different alleles cause distinct distributions of anthocyanin pigments in different tissues and at different developmental times. The analysis of the…	1992	1427078.1
GP00000191	Couch potato	Martin	cpo	Q01617	Drosophila melanogaster	7227.FBpp0303306		1824;3603;5339;6015;BcDNA:AT31405;CG12349;CG18434;cg18435;CG18435;CG31243;CG42457;CG43738;Cpo;CPO;Dmel\CG43738;E(sda)N;l(3)01432;l(3)6015;l(3)j4A1;l(3)j4D4;l(3)j7E2;l(3)j9B3;l(3)rJ553;l(3)s2336;Line N;ORE-17	GO:0003729;GO:0035614	GO:0005634	GO:0007275;GO:0007268;GO:0022611;GO:0000398;GO:0035206	Z14312	Physiology	Diapause	Drosophila melanogaster	Drosophila melanogaster	7227	Drosophila melanogaster	fruit fly	species	cellular organisms; Eukaryota; Opisthokonta; Metazoa; Eumetazoa; Bilateria; Protostomia; Ecdysozoa; Panarthropoda; Arthropoda; Mandibulata; Pancrustacea; Hexapoda; Insecta; Dicondylia; Pterygota; Neoptera; Holometabola; Diptera; Brachycera; Muscomorpha; Eremoneura; Cyclorrhapha; Schizophora; Acalyptratae; Ephydroidea; Drosophilidae; Drosophilinae; Drosophilini; Drosophila; Sophophora; melanogaste…	0		7227	Drosophila melanogaster	fruit fly	species	cellular organisms; Eukaryota; Opisthokonta; Metazoa; Eumetazoa; Bilateria; Protostomia; Ecdysozoa; Panarthropoda; Arthropoda; Mandibulata; Pancrustacea; Hexapoda; Insecta; Dicondylia; Pterygota; Neoptera; Holometabola; Diptera; Brachycera; Muscomorpha; Eremoneura; Cyclorrhapha; Schizophora; Acalyptratae; Ephydroidea; Drosophilidae; Drosophilinae; Drosophilini; Drosophila; Sophophora; melanogaste…	0		Data not curated	Intraspecific	Linkage Mapping	Ile462Lys	Coding	No	Nonsynonymous				Ile	462	Lys	SNP		An amino acid polymorphism in the couch potato gene forms the basis for climatic adaptation in Drosophila melanogaster.	Diapause is the classic adaptation to seasonality in arthropods; and its expression can result in extreme lifespan extension as well as enhanced resistance to environmental challenges. Little is known about the underlying evolutionary genetic architecture of diapause in any organism. Drosophila melanogaster exhibits a reproductive diapause that is variable within and among populations; the incide…	2008	18852464.1
GP00000192	Cryptochrome 2 (CRY2) EDI allele	Martin	CRY2	Q96524	Arabidopsis thaliana	3702.AT1G04400.1	Belongs to the DNA photolyase class-1 family.	AT-PHH1;ATCRY2;cryptochrome 2;CRYPTOCHROME 2 APOPROTEIN;F19P19.14;F19P19_14;FHA;PHH1;SEL20;At1g04400	GO:0005524;GO:0042802;GO:0046872;GO:0009882;GO:0071949	GO:0005737;GO:0005634;GO:0016604;GO:0016605;GO:0005773	GO:0009637;GO:0009416;GO:0009911;GO:0007623;GO:0009785;GO:0006325;GO:0006338;GO:0010617;GO:0051607;GO:0072387;GO:0048574;GO:0016310;GO:0009638;GO:2000379;GO:0018298;GO:0042752;GO:0009909;GO:1901371;GO:0010075;GO:2000028;GO:0009646;GO:0010244;GO:1902347;GO:0009414;GO:0010118	EU351972	Physiology &2 Morphology &3 Morphology &4 Physiology	Flowering time &2 Fruit shape (fruit length) &3 Flower morphology (ovule number per fruit) &4 Fertility (percentage of unfertilized ovules)	Arabidopsis thaliana &2 Arabidopsis thaliana &3 Arabidopsis thaliana &4 Arabidopsis thaliana	Arabidopsis thaliana &2 Arabidopsis thaliana &3 Arabidopsis thaliana &4 Arabidopsis thaliana	3702	Arabidopsis thaliana	thale cress	species	cellular organisms; Eukaryota; Viridiplantae; Streptophyta; Streptophytina; Embryophyta; Tracheophyta; Euphyllophyta; Spermatophyta; Magnoliophyta; Mesangiospermae; eudicotyledons; Gunneridae; Pentapetalae; rosids; malvids; Brassicales; Brassicaceae; Camelineae; Arabidopsis	0		3702	Arabidopsis thaliana	thale cress	species	cellular organisms; Eukaryota; Viridiplantae; Streptophyta; Streptophytina; Embryophyta; Tracheophyta; Euphyllophyta; Spermatophyta; Magnoliophyta; Mesangiospermae; eudicotyledons; Gunneridae; Pentapetalae; rosids; malvids; Brassicales; Brassicaceae; Camelineae; Arabidopsis	0		Data not curated	Intraspecific	Linkage Mapping	V367M	Coding	No	Nonsynonymous							SNP		A QTL for flowering time in Arabidopsis reveals a novel allele of CRY2.	Variation of flowering time is found in the natural populations of many plant species. The underlying genetic variation; mostly of a quantitative nature; is presumed to reflect adaptations to different environments contributing to reproductive success. Analysis of natural variation for flowering time in Arabidopsis thaliana has identified several quantitative trait loci (QTL); which have yet to b…	2001	11726930.1
GP00000193	CYC-like HaCYC2c	Martin	CYC	O49250	Antirrhinum majus				GO:0003700;GO:0003677	GO:0005634	GO:0009908;GO:0048262;GO:0009799		Morphology	Flower morphology	Helianthus annuus	Helianthus annuus -double-flowered phenotype	4232	Helianthus annuus	common sunflower	species	cellular organisms; Eukaryota; Viridiplantae; Streptophyta; Streptophytina; Embryophyta; Tracheophyta; Euphyllophyta; Spermatophyta; Magnoliophyta; Mesangiospermae; eudicotyledons; Gunneridae; Pentapetalae; asterids; campanulids; Asterales; Asteraceae; Asteroideae; Heliantheae alliance; Heliantheae; Helianthus	0		4232	Helianthus annuus	common sunflower	species	cellular organisms; Eukaryota; Viridiplantae; Streptophyta; Streptophytina; Embryophyta; Tracheophyta; Euphyllophyta; Spermatophyta; Magnoliophyta; Mesangiospermae; eudicotyledons; Gunneridae; Pentapetalae; asterids; campanulids; Asterales; Asteraceae; Asteroideae; Heliantheae alliance; Heliantheae; Helianthus	0		Taxon A	Intraspecific	Linkage Mapping	999bp insertion in promoter	Cis-regulatory	No								Insertion	100-999 bp	Genetic analysis of floral symmetry in Van Gogh's sunflowers reveals independent recruitment of CYCLOIDEA genes in the Asteraceae.	The genetic basis of floral symmetry is a topic of great interest because of its effect on pollinator behavior and; consequently; plant diversification. The Asteraceae; which is the largest family of flowering plants; is an ideal system in which to study this trait; as many species within the family exhibit a compound inflorescence containing both bilaterally symmetric (i.e.; zygomorphic) and rad…	2012	22479210.1
GP00000194	CYC-like RAY1/RAY2	Martin	CYC	O49250	Antirrhinum majus				GO:0003700;GO:0003677	GO:0005634	GO:0009908;GO:0048262;GO:0009799	ACJ71723	Morphology	Flower morphology	Senecio vulgaris - non-radiate	Senecio vulgaris - radiate	76276	Senecio vulgaris		species	cellular organisms; Eukaryota; Viridiplantae; Streptophyta; Streptophytina; Embryophyta; Tracheophyta; Euphyllophyta; Spermatophyta; Magnoliophyta; Mesangiospermae; eudicotyledons; Gunneridae; Pentapetalae; asterids; campanulids; Asterales; Asteraceae; Asteroideae; Senecioneae; Senecioninae; Senecio	0		76276	Senecio vulgaris		species	cellular organisms; Eukaryota; Viridiplantae; Streptophyta; Streptophytina; Embryophyta; Tracheophyta; Euphyllophyta; Spermatophyta; Magnoliophyta; Mesangiospermae; eudicotyledons; Gunneridae; Pentapetalae; asterids; campanulids; Asterales; Asteraceae; Asteroideae; Senecioneae; Senecioninae; Senecio	0		Data not curated	Intraspecific	Linkage Mapping	Gene gain by hybridization	Gene Amplification	No								Complex Change		Regulatory genes control a key morphological and ecological trait transferred between species.	Hybridization between species can lead to introgression of genes from one species to another; providing a potential mechanism for preserving and recombining key traits during evolution. To determine the molecular basis of such transfers; we analyzed a natural polymorphism for flower-head development in Senecio. We show that the polymorphism arose by introgression of a cluster of regulatory genes;…	2008	19008450.1
GP00000195	CYC8	Martin	CYC8	P14922	Saccharomyces cerevisiae (strain ATCC 204508 / S288c)	4932.YBR112C	Belongs to the CYC8/SSN6 family.	CRT8;SSN6;YBR112C;YBR0908	GO:0042826;GO:0003714;GO:0003713	GO:0005634;GO:0090568;GO:0017053	GO:0045944;GO:0000122;GO:0006338;GO:0035955;GO:0016584;GO:2000531;GO:2001020	X78993	Physiology	Salt tolerance (experimental evolution)	Saccharomyces cerevisiae	Saccharomyces cerevisiae	4932	Saccharomyces cerevisiae	baker's yeast	species	cellular organisms; Eukaryota; Opisthokonta; Fungi; Dikarya; Ascomycota; saccharomyceta; Saccharomycotina; Saccharomycetes; Saccharomycetales; Saccharomycetaceae; Saccharomyces	0		4932	Saccharomyces cerevisiae	baker's yeast	species	cellular organisms; Eukaryota; Opisthokonta; Fungi; Dikarya; Ascomycota; saccharomyceta; Saccharomycotina; Saccharomycetes; Saccharomycetales; Saccharomycetaceae; Saccharomyces	0		Taxon A	Experimental Evolution	Association Mapping	1bp substitution resulting in premature stop codon	Coding	Yes	Nonsense							SNP		Determinants of divergent adaptation and Dobzhansky-Muller interaction in experimental yeast populations.	Divergent adaptation can be associated with reproductive isolation in speciation [1]. We recently demonstrated the link between divergent adaptation and the onset of reproductive isolation in experimental populations of the yeast Saccharomyces cerevisiae evolved from a single progenitor in either a high-salt or a low-glucose environment [2]. Here; whole-genome resequencing and comparative genome …	2010	20637622.1
GP00000196	CYCD5;1	Martin	CYCD5-1	Q2V3B2	Arabidopsis thaliana	3702.AT4G37630.1	Belongs to the cyclin family. Cyclin D subfamily.	cyclin d5;1;F19F18.120;F19F18_120;At4g37630	GO:0019901;GO:0016538	GO:0005737;GO:0005634;GO:0000307	GO:0051301;GO:0008284;GO:0006468;GO:0042023;GO:0000278;GO:0045787;GO:0000079;GO:0007088	AL035605	Physiology	Endoreduplication	Arabidopsis thaliana- Col0	Arabidopsis thaliana- Kashmir	3702	Arabidopsis thaliana	thale cress	species	cellular organisms; Eukaryota; Viridiplantae; Streptophyta; Streptophytina; Embryophyta; Tracheophyta; Euphyllophyta; Spermatophyta; Magnoliophyta; Mesangiospermae; eudicotyledons; Gunneridae; Pentapetalae; rosids; malvids; Brassicales; Brassicaceae; Camelineae; Arabidopsis	1	Arabidopsis thaliana- Col0	3702	Arabidopsis thaliana	thale cress	species	cellular organisms; Eukaryota; Viridiplantae; Streptophyta; Streptophytina; Embryophyta; Tracheophyta; Euphyllophyta; Spermatophyta; Magnoliophyta; Mesangiospermae; eudicotyledons; Gunneridae; Pentapetalae; rosids; malvids; Brassicales; Brassicaceae; Camelineae; Arabidopsis	1	Arabidopsis thaliana- Kashmir	Data not curated	Intraspecific	Linkage Mapping	unknown	Cis-regulatory	Unknown								Unknown		Combined linkage and association mapping reveals CYCD5;1 as a quantitative trait gene for endoreduplication in Arabidopsis.	Endoreduplication is the process where a cell replicates its genome without mitosis and cytokinesis; often followed by cell differentiation. This alternative cell cycle results in various levels of endoploidy; reaching 4× or higher one haploid set of chromosomes. Endoreduplication is found in animals and is widespread in plants; where it plays a major role in cellular differentiation and plant de…	2012	22392991.1
GP00000197	Cycloidea (Lcyc)	Martin	CYC	O49250	Antirrhinum majus				GO:0003700;GO:0003677	GO:0005634	GO:0009908;GO:0048262;GO:0009799	AAP84101	Morphology	Flower morphology	Linaria vulgaris - bilateral	Linaria vulgaris - radial	43171	Linaria vulgaris	common toadflax	species	cellular organisms; Eukaryota; Viridiplantae; Streptophyta; Streptophytina; Embryophyta; Tracheophyta; Euphyllophyta; Spermatophyta; Magnoliophyta; Mesangiospermae; eudicotyledons; Gunneridae; Pentapetalae; asterids; lamiids; Lamiales; Plantaginaceae; Antirrhineae; Linaria	0		43171	Linaria vulgaris	common toadflax	species	cellular organisms; Eukaryota; Viridiplantae; Streptophyta; Streptophytina; Embryophyta; Tracheophyta; Euphyllophyta; Spermatophyta; Magnoliophyta; Mesangiospermae; eudicotyledons; Gunneridae; Pentapetalae; asterids; lamiids; Lamiales; Plantaginaceae; Antirrhineae; Linaria	0		Taxon A	Intraspecific	Linkage Mapping	Stable methylation	Cis-regulatory	No								Epigenetic Change		An epigenetic mutation responsible for natural variation in floral symmetry.	Although there have been many molecular studies of morphological mutants generated in the laboratory; it is unclear how these are related to mutants in natural populations; where the constraints of natural selection and breeding structure are quite different. Here we characterize a naturally occurring mutant of Linaria vulgaris; originally described more than 250 years ago by Linnaeus; in which t…	1999	10490023.1
GP00000198	Cyp12d1	Martin	Cyp12d1-d	Q7KR10	Drosophila melanogaster	7227.FBpp0088436	Belongs to the cytochrome P450 family.	12d1;12D1;CG18239;CG18240;CG33503;CT26082;Cyp 12d1;Cyp12d1;CYP12D1;CYP12d1-d;Cyp12d2;Dmel\CG33503	GO:0020037;GO:0005506;GO:0004497;GO:0016705;GO:0030342	GO:0031966;GO:0005739	GO:0055114;GO:0046680;GO:0017085		Physiology	Xenobiotic resistance (caffeine tolerance)	Drosophila melanogaster ; non-tolerant DSRP lines	Drosophila melanogaster - caffeine-tolerant DSRP lines	7227	Drosophila melanogaster	fruit fly	species	cellular organisms; Eukaryota; Opisthokonta; Metazoa; Eumetazoa; Bilateria; Protostomia; Ecdysozoa; Panarthropoda; Arthropoda; Mandibulata; Pancrustacea; Hexapoda; Insecta; Dicondylia; Pterygota; Neoptera; Holometabola; Diptera; Brachycera; Muscomorpha; Eremoneura; Cyclorrhapha; Schizophora; Acalyptratae; Ephydroidea; Drosophilidae; Drosophilinae; Drosophilini; Drosophila; Sophophora; melanogaste…	0		7227	Drosophila melanogaster	fruit fly	species	cellular organisms; Eukaryota; Opisthokonta; Metazoa; Eumetazoa; Bilateria; Protostomia; Ecdysozoa; Panarthropoda; Arthropoda; Mandibulata; Pancrustacea; Hexapoda; Insecta; Dicondylia; Pterygota; Neoptera; Holometabola; Diptera; Brachycera; Muscomorpha; Eremoneura; Cyclorrhapha; Schizophora; Acalyptratae; Ephydroidea; Drosophilidae; Drosophilinae; Drosophilini; Drosophila; Sophophora; melanogaste…	0		Data not curated	Intraspecific	Linkage Mapping	Copy number Variant	Gene Amplification	No								Insertion	1-10 kb	Identifying Loci Contributing to Natural Variation in Xenobiotic Resistance in Drosophila.	Natural populations exhibit a great deal of interindividual genetic variation in the response to toxins; exemplified by the variable clinical efficacy of pharmaceutical drugs in humans; and the evolution of pesticide resistant insects. Such variation can result from several phenomena; including variable metabolic detoxification of the xenobiotic; and differential sensitivity of the molecular targ…	2015	26619284.1
GP00000199	CYP1A2	Martin	CYP1A2	P05177	Homo sapiens	9606.ENSP00000342007	Belongs to the cytochrome P450 family.	CP12;CYPIA2;P3-450;P450(PA)	GO:0016491;GO:0019899;GO:0020037;GO:0005506;GO:0004497;GO:0070330;GO:0034875;GO:0032451;GO:0009055;GO:0016712	GO:0043231;GO:0005789;GO:0031090	GO:0055114;GO:0032259;GO:0032496;GO:0009820;GO:0045333;GO:0071276;GO:0071280;GO:0018894;GO:0042737;GO:0017144;GO:0019373;GO:0042738;GO:0046483;GO:0050665;GO:0042759;GO:0030324;GO:0032787;GO:0016098;GO:0097267;GO:0071615;GO:0070989;GO:0006778;GO:0009791;GO:0010468;GO:0032355;GO:0035902;GO:0006706;GO:0009403;GO:0006805	BC067424	Physiology	Enzymatic activity	Homo sapiens	Homo sapiens - Japanese	9606	Homo sapiens	human	species	cellular organisms; Eukaryota; Opisthokonta; Metazoa; Eumetazoa; Bilateria; Deuterostomia; Chordata; Craniata; Vertebrata; Gnathostomata; Teleostomi; Euteleostomi; Sarcopterygii; Dipnotetrapodomorpha; Tetrapoda; Amniota; Mammalia; Theria; Eutheria; Boreoeutheria; Euarchontoglires; Primates; Haplorrhini; Simiiformes; Catarrhini; Hominoidea; Hominidae; Homininae; Homo	0		9606	Homo sapiens	human	species	cellular organisms; Eukaryota; Opisthokonta; Metazoa; Eumetazoa; Bilateria; Deuterostomia; Chordata; Craniata; Vertebrata; Gnathostomata; Teleostomi; Euteleostomi; Sarcopterygii; Dipnotetrapodomorpha; Tetrapoda; Amniota; Mammalia; Theria; Eutheria; Boreoeutheria; Euarchontoglires; Primates; Haplorrhini; Simiiformes; Catarrhini; Hominoidea; Hominidae; Homininae; Homo	0		Taxon A	Intraspecific	Candidate Gene	F186L	Coding	No	Nonsynonymous							SNP		Six novel nonsynonymous CYP1A2 gene polymorphisms: catalytic activities of the naturally occurring variant enzymes.	Six novel nonsynonymous nucleotide alterations were found in the cytochrome P450 1A2 gene in a Japanese population; which resulted in the following amino acid substitutions: T83M; E168Q; F186L; S212C; G299A; and T438I. These individuals were heterozygous for the amino acid substitutions. The potential functional alterations caused by the amino acid substitutions were characterized by a cDNA-media…	2004	14563787.1
GP00000200	CYP2C9	Martin	CYP2C9	P11712	Homo sapiens	9606.ENSP00000260682	Belongs to the cytochrome P450 family.	CPC9;CYP2C;CYP2C10;CYPIIC9;P450IIC9	GO:0016491;GO:0020037;GO:0005506;GO:0004497;GO:0034875;GO:0016712;GO:0008392;GO:0008144;GO:0008395	GO:0005737;GO:0043231;GO:0005789;GO:0031090	GO:0055114;GO:0042737;GO:0017144;GO:0019373;GO:0042738;GO:0042759;GO:0032787;GO:0016098;GO:0097267;GO:0070989;GO:0006805;GO:0043603;GO:0006082;GO:0008202;GO:0019627	M21939	Physiology	Xenobiotic resistance (anti-coagulant drug response)	Homo sapiens - Caucasians and Japanase	Homo sapiens - Caucasians and Japanase	9606	Homo sapiens	human	species	cellular organisms; Eukaryota; Opisthokonta; Metazoa; Eumetazoa; Bilateria; Deuterostomia; Chordata; Craniata; Vertebrata; Gnathostomata; Teleostomi; Euteleostomi; Sarcopterygii; Dipnotetrapodomorpha; Tetrapoda; Amniota; Mammalia; Theria; Eutheria; Boreoeutheria; Euarchontoglires; Primates; Haplorrhini; Simiiformes; Catarrhini; Hominoidea; Hominidae; Homininae; Homo	0		9606	Homo sapiens	human	species	cellular organisms; Eukaryota; Opisthokonta; Metazoa; Eumetazoa; Bilateria; Deuterostomia; Chordata; Craniata; Vertebrata; Gnathostomata; Teleostomi; Euteleostomi; Sarcopterygii; Dipnotetrapodomorpha; Tetrapoda; Amniota; Mammalia; Theria; Eutheria; Boreoeutheria; Euarchontoglires; Primates; Haplorrhini; Simiiformes; Catarrhini; Hominoidea; Hominidae; Homininae; Homo	0		Data not curated	Intraspecific	Association Mapping	I359L	Coding	No	Nonsynonymous							SNP		A genome-wide association study confirms VKORC1; CYP2C9; and CYP4F2 as principal genetic determinants of warfarin dose.	We report the first genome-wide association study (GWAS) whose sample size (1;053 Swedish subjects) is sufficiently powered to detect genome-wide significance (p<1.5 x 10(-7)) for polymorphisms that modestly alter therapeutic warfarin dose. The anticoagulant drug warfarin is widely prescribed for reducing the risk of stroke; thrombosis; pulmonary embolism; and coronary malfunction. However; Cauca…	2009	19300499.1
GP00000201	CYP2J19	Martin	CYP2J2	P51589	Homo sapiens	9606.ENSP00000360247	Belongs to the cytochrome P450 family.	CPJ2;CYPIIJ2	GO:0020037;GO:0005506;GO:0004497;GO:0070330;GO:0016712;GO:0008392;GO:0008395;GO:0008405;GO:0008404;GO:0071614	GO:0005737;GO:0070062;GO:0043231;GO:0005789;GO:0031090	GO:0055114;GO:0019373;GO:0042738;GO:0006805;GO:0006082;GO:0006690;GO:0043651;GO:0008016	ANH10894	Morphology	Coloration (feathers)	Spinus cucullatus - red siskin ; production of carotenoids (liver; skin)	Serinus canaria - Yellow common canaries	273489	Spinus cucullatus	red siskin	species	cellular organisms; Eukaryota; Opisthokonta; Metazoa; Eumetazoa; Bilateria; Deuterostomia; Chordata; Craniata; Vertebrata; Gnathostomata; Teleostomi; Euteleostomi; Sarcopterygii; Dipnotetrapodomorpha; Tetrapoda; Amniota; Sauropsida; Sauria; Archelosauria; Archosauria; Dinosauria; Saurischia; Theropoda; Coelurosauria; Aves; Neognathae; Passeriformes; Passeroidea; Fringillidae; Carduelinae; Spinus	0		9135	Serinus canaria	common canary	species	cellular organisms; Eukaryota; Opisthokonta; Metazoa; Eumetazoa; Bilateria; Deuterostomia; Chordata; Craniata; Vertebrata; Gnathostomata; Teleostomi; Euteleostomi; Sarcopterygii; Dipnotetrapodomorpha; Tetrapoda; Amniota; Sauropsida; Sauria; Archelosauria; Archosauria; Dinosauria; Saurischia; Theropoda; Coelurosauria; Aves; Neognathae; Passeriformes; Passeroidea; Fringillidae; Carduelinae; Serinus	0		Data not curated	Interspecific	Linkage Mapping	unknown	Unknown	Unknown								Unknown		Genetic Basis for Red Coloration in Birds.	The yellow and red feather pigmentation of many bird species [1] plays pivotal roles in social signaling and mate choice [2; 3]. To produce red pigments; birds ingest yellow carotenoids and endogenously convert them into red ketocarotenoids via an oxidation reaction catalyzed by a previously unknown ketolase [4-6]. We investigated the genetic basis for red coloration in birds using whole-genome s…	2016	27212400.1
GP00000202	CYP2J19	Martin	CYP2J2	P51589	Homo sapiens	9606.ENSP00000360247	Belongs to the cytochrome P450 family.	CPJ2;CYPIIJ2	GO:0020037;GO:0005506;GO:0004497;GO:0070330;GO:0016712;GO:0008392;GO:0008395;GO:0008405;GO:0008404;GO:0071614	GO:0005737;GO:0070062;GO:0043231;GO:0005789;GO:0031090	GO:0055114;GO:0019373;GO:0042738;GO:0006805;GO:0006082;GO:0006690;GO:0043651;GO:0008016	ANH10894	Morphology	Coloration (red vs yellow beak)	Taeniopygia guttata	Taeniopygia guttata - yellowbeak	59729	Taeniopygia guttata	zebra finch	species	cellular organisms; Eukaryota; Opisthokonta; Metazoa; Eumetazoa; Bilateria; Deuterostomia; Chordata; Craniata; Vertebrata; Gnathostomata; Teleostomi; Euteleostomi; Sarcopterygii; Dipnotetrapodomorpha; Tetrapoda; Amniota; Sauropsida; Sauria; Archelosauria; Archosauria; Dinosauria; Saurischia; Theropoda; Coelurosauria; Aves; Neognathae; Passeriformes; Passeroidea; Estrildidae; Estrildinae; Taeniopy…	0		59729	Taeniopygia guttata	zebra finch	species	cellular organisms; Eukaryota; Opisthokonta; Metazoa; Eumetazoa; Bilateria; Deuterostomia; Chordata; Craniata; Vertebrata; Gnathostomata; Teleostomi; Euteleostomi; Sarcopterygii; Dipnotetrapodomorpha; Tetrapoda; Amniota; Sauropsida; Sauria; Archelosauria; Archosauria; Dinosauria; Saurischia; Theropoda; Coelurosauria; Aves; Neognathae; Passeriformes; Passeroidea; Estrildidae; Estrildinae; Taeniopy…	0		Taxon A	Domesticated	Linkage Mapping	13kb deletion including complete loss of the CYP2J19A copy and cis-regulatory effects on CYP2J19B	Gene Loss	Yes								Deletion	10-100 kb	Red Carotenoid Coloration in the Zebra Finch Is Controlled by a Cytochrome P450 Gene Cluster.	Bright-red colors in vertebrates are commonly involved in sexual; social; and interspecific signaling [1-8] and are largely produced by ketocarotenoid pigments. In land birds; ketocarotenoids such as astaxanthin are usually metabolically derived via ketolation of dietary yellow carotenoids [9; 10]. However; the molecular basis of this gene-environment mechanism has remained obscure. Here we use t…	2016	27212402.1
GP00000203	CYP4F2	Martin	CYP4F2	P78329	Homo sapiens	9606.ENSP00000221700	Belongs to the cytochrome P450 family.	CPF2	GO:0020037;GO:0005506;GO:0004497;GO:0008392;GO:0097259;GO:0097258;GO:0018685;GO:0052871;GO:0052869;GO:0050051;GO:0016709;GO:0052872	GO:0016324;GO:0005737;GO:0043231;GO:0005789;GO:0031090	GO:0055114;GO:0017144;GO:0019373;GO:0097267;GO:0006690;GO:0019369;GO:0007596;GO:0036101;GO:0006691;GO:0001676;GO:0042361;GO:0032304;GO:0042376;GO:0032305;GO:0003095;GO:0008217;GO:0003091;GO:0055078;GO:0000038;GO:0042360;GO:0042377	BC067440	Physiology	Xenobiotic resistance (anti-coagulant drug response)	Homo sapiens - Caucasians and Japanase	Homo sapiens - Caucasians and Japanase	9606	Homo sapiens	human	species	cellular organisms; Eukaryota; Opisthokonta; Metazoa; Eumetazoa; Bilateria; Deuterostomia; Chordata; Craniata; Vertebrata; Gnathostomata; Teleostomi; Euteleostomi; Sarcopterygii; Dipnotetrapodomorpha; Tetrapoda; Amniota; Mammalia; Theria; Eutheria; Boreoeutheria; Euarchontoglires; Primates; Haplorrhini; Simiiformes; Catarrhini; Hominoidea; Hominidae; Homininae; Homo	0		9606	Homo sapiens	human	species	cellular organisms; Eukaryota; Opisthokonta; Metazoa; Eumetazoa; Bilateria; Deuterostomia; Chordata; Craniata; Vertebrata; Gnathostomata; Teleostomi; Euteleostomi; Sarcopterygii; Dipnotetrapodomorpha; Tetrapoda; Amniota; Mammalia; Theria; Eutheria; Boreoeutheria; Euarchontoglires; Primates; Haplorrhini; Simiiformes; Catarrhini; Hominoidea; Hominidae; Homininae; Homo	0		Data not curated	Intraspecific	Association Mapping	V433M	Coding	No	Nonsynonymous							SNP		A genome-wide association study confirms VKORC1; CYP2C9; and CYP4F2 as principal genetic determinants of warfarin dose.	We report the first genome-wide association study (GWAS) whose sample size (1;053 Swedish subjects) is sufficiently powered to detect genome-wide significance (p<1.5 x 10(-7)) for polymorphisms that modestly alter therapeutic warfarin dose. The anticoagulant drug warfarin is widely prescribed for reducing the risk of stroke; thrombosis; pulmonary embolism; and coronary malfunction. However; Cauca…	2009	19300499.1
GP00000204	CYP6AB3	Martin	CYP6AB3	Q7YZS3	Depressaria pastinacella		Belongs to the cytochrome P450 family.		GO:0020037;GO:0005506;GO:0004497;GO:0016705			AY295773	Physiology	Xenobiotic resistance (imperatorin)	Depressaria pastinacella	Depressaria pastinacella	58004	Depressaria pastinacella		species	cellular organisms; Eukaryota; Opisthokonta; Metazoa; Eumetazoa; Bilateria; Protostomia; Ecdysozoa; Panarthropoda; Arthropoda; Mandibulata; Pancrustacea; Hexapoda; Insecta; Dicondylia; Pterygota; Neoptera; Holometabola; Amphiesmenoptera; Lepidoptera; Glossata; Neolepidoptera; Heteroneura; Ditrysia; Gelechioidea; Elachistidae; Depressariinae; Depressaria	0		58004	Depressaria pastinacella		species	cellular organisms; Eukaryota; Opisthokonta; Metazoa; Eumetazoa; Bilateria; Protostomia; Ecdysozoa; Panarthropoda; Arthropoda; Mandibulata; Pancrustacea; Hexapoda; Insecta; Dicondylia; Pterygota; Neoptera; Holometabola; Amphiesmenoptera; Lepidoptera; Glossata; Neolepidoptera; Heteroneura; Ditrysia; Gelechioidea; Elachistidae; Depressariinae; Depressaria	0		Data not curated	Intraspecific	Candidate Gene	Ala92Val (and potentiallly 4 other a.a. substitutions)	Coding	No	Nonsynonymous				Ala	92	Val	SNP		Allelic variation in the Depressaria pastinacella CYP6AB3 protein enhances metabolism of plant allelochemicals by altering a proximal surface residue and potential interactions with cytochrome P450 reductase.	CYP6AB3v1; a cytochrome P450 monooxygenase in Depressaria pastinacella (parsnip webworm); is highly specialized for metabolizing imperatorin; a toxic furanocoumarin in the apiaceous host plants of this insect. Cloning and heterologous expression of CYP6AB3v2; an allelic variant identified in D. pastinacella; reveals that it metabolizes imperatorin at a rate (V(max) of 10.02 pmol/min/pmol of cytoc…	2007	17244619.1
GP00000205	CYP6B1	Martin	CYP6B1	Q04552	Papilio polyxenes		Belongs to the cytochrome P450 family.		GO:0020037;GO:0005506;GO:0070330	GO:0005789;GO:0031090		U05037	Physiology &2 Physiology	Xenobiotic resistance &2 Host plant specialization	Other butterflies &2	Papilio polyxenes &2	33415	Nymphalidae	brushfoots	family	cellular organisms; Eukaryota; Opisthokonta; Metazoa; Eumetazoa; Bilateria; Protostomia; Ecdysozoa; Panarthropoda; Arthropoda; Mandibulata; Pancrustacea; Hexapoda; Insecta; Dicondylia; Pterygota; Neoptera; Holometabola; Amphiesmenoptera; Lepidoptera; Glossata; Neolepidoptera; Heteroneura; Ditrysia; Obtectomera; Papilionoidea	0		7146	Papilio polyxenes	black swallowtail	species	cellular organisms; Eukaryota; Opisthokonta; Metazoa; Eumetazoa; Bilateria; Protostomia; Ecdysozoa; Panarthropoda; Arthropoda; Mandibulata; Pancrustacea; Hexapoda; Insecta; Dicondylia; Pterygota; Neoptera; Holometabola; Amphiesmenoptera; Lepidoptera; Glossata; Neolepidoptera; Heteroneura; Ditrysia; Obtectomera; Papilionoidea; Papilionidae; Papilioninae; Papilionini; Papilio	0		Data not curated	Interspecific	Candidate Gene	Ile484Phe and probably other a.a. substitutions	Coding	No	Nonsynonymous				Ile	484	Phe	SNP		Diversification of furanocoumarin-metabolizing cytochrome P450 monooxygenases in two papilionids: Specificity and substrate encounter rate.	Diversification of cytochrome P450 monooxygenases (P450s) is thought to result from antagonistic interactions between plants and their herbivorous enemies. However; little direct evidence demonstrates the relationship between selection by plant toxins and adaptive changes in herbivore P450s. Here we show that the furanocoumarin-metabolic activity of CYP6B proteins in two species of swallowtail ca…	2003	12968082.1
GP00000206	CYP6B4	Martin	CYP6B4	Q27902	Papilio glaucus		Belongs to the cytochrome P450 family.		GO:0020037;GO:0005506;GO:0070330	GO:0005789;GO:0031090		U65489	Physiology &2 Physiology	Xenobiotic resistance &2 Host plant specialization	Other butterflies &2	Papilio glaucus and Papilio canadensis &2	33415	Nymphalidae	brushfoots	family	cellular organisms; Eukaryota; Opisthokonta; Metazoa; Eumetazoa; Bilateria; Protostomia; Ecdysozoa; Panarthropoda; Arthropoda; Mandibulata; Pancrustacea; Hexapoda; Insecta; Dicondylia; Pterygota; Neoptera; Holometabola; Amphiesmenoptera; Lepidoptera; Glossata; Neolepidoptera; Heteroneura; Ditrysia; Obtectomera; Papilionoidea	0		45779	Papilio glaucus	eastern tiger swallowtail	species	cellular organisms; Eukaryota; Opisthokonta; Metazoa; Eumetazoa; Bilateria; Protostomia; Ecdysozoa; Panarthropoda; Arthropoda; Mandibulata; Pancrustacea; Hexapoda; Insecta; Dicondylia; Pterygota; Neoptera; Holometabola; Amphiesmenoptera; Lepidoptera; Glossata; Neolepidoptera; Heteroneura; Ditrysia; Obtectomera; Papilionoidea; Papilionidae; Papilioninae; Papilionini; Papilio	0		Data not curated	Intergeneric or Higher	Candidate Gene	Lys484Ser and probably other a.a. substitutions	Coding	No	Nonsynonymous				Lys	484	Ser	SNP		Cytochrome P450s in Papilio multicaudatus and the transition from oligophagy to polyphagy in the Papilionidae.	Although substrate-specific CYP6B1 and CYP6B3 enzymes in Papilio polyxenes contribute to specialization on furanocoumarin-containing host plants; CYP6B4 and CYP6B17 enzymes in the polyphagous Papilio glaucus and Papilio canadensis have a broader range of substrates. Papilio multicaudatus; an oligophage with one furanocoumarin-containing host; is putatively ancestral to polyphagous Papilio species…	2007	17651237.1
GP00000207	cyp6g1	Martin	Cyp6g1	Q9V674	Drosophila melanogaster	7227.FBpp0087100	Belongs to the cytochrome P450 family.	6g1;anon-WO03025223.16;anon-WO03025223.17;CG8453;Cyp6-like;cyp6g1;Cyp6G1;CYP6g1;CYP6G1;Cyp6gl;DDT-R;Dmel-Cyp6g1;Dmel\CG8453;RDDT;RI;RI[DDT];RI[II];Rst(2)DDT;CYP6-like	GO:0020037;GO:0005506;GO:0004497;GO:0016705	GO:0005789;GO:0031090	GO:0046680;GO:0017085;GO:0046701;GO:0046689;GO:0046683	DQ539136	Physiology	Xenobiotic resistance (insecticide)	Drosophila melanogaster - susceptible - rare allele with no Accord insertion; only reported in some African populations	Drosophila melanogaster - resistant	7227	Drosophila melanogaster	fruit fly	species	cellular organisms; Eukaryota; Opisthokonta; Metazoa; Eumetazoa; Bilateria; Protostomia; Ecdysozoa; Panarthropoda; Arthropoda; Mandibulata; Pancrustacea; Hexapoda; Insecta; Dicondylia; Pterygota; Neoptera; Holometabola; Diptera; Brachycera; Muscomorpha; Eremoneura; Cyclorrhapha; Schizophora; Acalyptratae; Ephydroidea; Drosophilidae; Drosophilinae; Drosophilini; Drosophila; Sophophora; melanogaste…	0		7227	Drosophila melanogaster	fruit fly	species	cellular organisms; Eukaryota; Opisthokonta; Metazoa; Eumetazoa; Bilateria; Protostomia; Ecdysozoa; Panarthropoda; Arthropoda; Mandibulata; Pancrustacea; Hexapoda; Insecta; Dicondylia; Pterygota; Neoptera; Holometabola; Diptera; Brachycera; Muscomorpha; Eremoneura; Cyclorrhapha; Schizophora; Acalyptratae; Ephydroidea; Drosophilidae; Drosophilinae; Drosophilini; Drosophila; Sophophora; melanogaste…	0		Taxon A	Intraspecific	Linkage Mapping &2 Linkage Mapping &3 Linkage Mapping &4 Linkage Mapping	Insertion of 491 base pairs presenting homology to the long terminal repeat of an Accord transposable element 291bp upstream of the Cyp6g1 transcription start site &2 duplication of the Cyp6g1 locus with insertion of the Accord element in both promoters (allele AA) &3 insertion of a HMS-Beagle element in one of the two Accord element (allele AB derived from allele AA) &4 insertion of a P element …	Cis-regulatory &2 Gene Amplification &3 Cis-regulatory &4 Cis-regulatory	No &2 No &3 No &4 No	&2 &3 &4	&2 &3 &4	&2 &3 &4	&2 &3 &4	&2 &3 &4	&2 &3 &4	&2 &3 &4	Insertion &2 Insertion &3 Insertion &4 Insertion	100-999 bp &2 1-10 kb &3 1-10 kb &4 1-10 kb	Cis-regulatory elements in the Accord retrotransposon result in tissue-specific expression of the Drosophila melanogaster insecticide resistance gene Cyp6g1. &2 Copy number variation and transposable elements feature in recent; ongoing adaptation at the Cyp6g1 locus. &3 Copy number variation and transposable elements feature in recent; ongoing adaptation at the Cyp6g1 locus. &4 Copy number variat…	Transposable elements are a major mutation source and powerful agents of adaptive change. Some transposable element insertions in genomes increase to a high frequency because of the selective advantage the mutant phenotype provides. Cyp6g1-mediated insecticide resistance in Drosophila melanogaster is due to the upregulation of the cytochrome P450 gene Cyp6g1; leading to the resistance to a variet…	2007 &2 2010 &3 2010 &4 2010	17179088.1 &2 20585622.1 &3 20585622.1 &4 20585622.1
GP00000208	CYP6P9 cluster (CYP6P9a and CYP6P9b)	Martin	CYP2C9	P11712	Homo sapiens	9606.ENSP00000260682	Belongs to the cytochrome P450 family.	CPC9;CYP2C;CYP2C10;CYPIIC9;P450IIC9	GO:0016491;GO:0020037;GO:0005506;GO:0004497;GO:0034875;GO:0016712;GO:0008392;GO:0008144;GO:0008395	GO:0005737;GO:0043231;GO:0005789;GO:0031090	GO:0055114;GO:0042737;GO:0017144;GO:0019373;GO:0042738;GO:0042759;GO:0032787;GO:0016098;GO:0097267;GO:0070989;GO:0006805;GO:0043603;GO:0006082;GO:0008202;GO:0019627	ACA42438	Physiology	Xenobiotic resistance (insecticide)	Anopheles funestus - Southern Africa - sensitive to pyrethroids	Anopheles funestus - Southern Africa - resistant to pyrethroids	62324	Anopheles funestus	African malaria mosquito	species	cellular organisms; Eukaryota; Opisthokonta; Metazoa; Eumetazoa; Bilateria; Protostomia; Ecdysozoa; Panarthropoda; Arthropoda; Mandibulata; Pancrustacea; Hexapoda; Insecta; Dicondylia; Pterygota; Neoptera; Holometabola; Diptera; Nematocera; Culicomorpha; Culicoidea; Culicidae; Anophelinae; Anopheles; Cellia; Myzomyia; funestus group; funestus subgroup	0		62324	Anopheles funestus	African malaria mosquito	species	cellular organisms; Eukaryota; Opisthokonta; Metazoa; Eumetazoa; Bilateria; Protostomia; Ecdysozoa; Panarthropoda; Arthropoda; Mandibulata; Pancrustacea; Hexapoda; Insecta; Dicondylia; Pterygota; Neoptera; Holometabola; Diptera; Nematocera; Culicomorpha; Culicoidea; Culicidae; Anophelinae; Anopheles; Cellia; Myzomyia; funestus group; funestus subgroup	0		Taxon A	Intraspecific	Candidate Gene	unknown but strong evidence of directional selection at these genes correlated with elevated expression	Unknown	Unknown								Unknown		Directionally selected cytochrome P450 alleles are driving the spread of pyrethroid resistance in the major malaria vector Anopheles funestus.	Pyrethroid insecticides are critical for malaria control in Africa. However; resistance to this insecticide class in the malaria vector Anopheles funestus is spreading rapidly across Africa; threatening the success of ongoing and future malaria control programs. The underlying resistance mechanisms driving the spread of this resistance in wild populations remain largely unknown. Here; we show tha…	2013	23248325.1
GP00000209	CYP6P9; CYP6P4 cluster	Martin		Q2YH43	Anopheles funestus		Belongs to the cytochrome P450 family.		GO:0020037;GO:0005506;GO:0004497;GO:0016705	GO:0016021		AY729661	Physiology	Xenobiotic resistance (insecticide)	Anopheles funestus - sensitive	Anopheles funestus - resistant	62324	Anopheles funestus	African malaria mosquito	species	cellular organisms; Eukaryota; Opisthokonta; Metazoa; Eumetazoa; Bilateria; Protostomia; Ecdysozoa; Panarthropoda; Arthropoda; Mandibulata; Pancrustacea; Hexapoda; Insecta; Dicondylia; Pterygota; Neoptera; Holometabola; Diptera; Nematocera; Culicomorpha; Culicoidea; Culicidae; Anophelinae; Anopheles; Cellia; Myzomyia; funestus group; funestus subgroup	0		62324	Anopheles funestus	African malaria mosquito	species	cellular organisms; Eukaryota; Opisthokonta; Metazoa; Eumetazoa; Bilateria; Protostomia; Ecdysozoa; Panarthropoda; Arthropoda; Mandibulata; Pancrustacea; Hexapoda; Insecta; Dicondylia; Pterygota; Neoptera; Holometabola; Diptera; Nematocera; Culicomorpha; Culicoidea; Culicidae; Anophelinae; Anopheles; Cellia; Myzomyia; funestus group; funestus subgroup	0		Taxon A	Intraspecific	Linkage Mapping	unknown; but 10-30 fold differences in expression levels between phenotypes	Cis-regulatory	No								Unknown	unknown	Two duplicated P450 genes are associated with pyrethroid resistance in Anopheles funestus; a major malaria vector.	Pyrethroid resistance in Anopheles funestus is a potential obstacle to malaria control in Africa. Tools are needed to detect resistance in field populations. We have been using a positional cloning approach to identify the major genes conferring pyrethroid resistance in this vector. A quantitative trait locus (QTL) named rp1 explains 87% of the genetic variance in pyrethroid susceptibility in two…	2009	19196725.1
GP00000210	CYP76AD1	Martin	CYP76AD1	I3PFJ5	Beta vulgaris		Belongs to the cytochrome P450 family.	Bv2g029890_ucyh;Bv_ucyh	GO:0020037;GO:0005506;GO:0004497;GO:0016705	GO:0016021		HQ656024	Morphology	Coloration	Beta vulgaris - yellow	Beta vulgaris - red	161934	Beta vulgaris		species	cellular organisms; Eukaryota; Viridiplantae; Streptophyta; Streptophytina; Embryophyta; Tracheophyta; Euphyllophyta; Spermatophyta; Magnoliophyta; Mesangiospermae; eudicotyledons; Gunneridae; Pentapetalae; Caryophyllales; Chenopodiaceae; Betoideae; Beta	0		161934	Beta vulgaris		species	cellular organisms; Eukaryota; Viridiplantae; Streptophyta; Streptophytina; Embryophyta; Tracheophyta; Euphyllophyta; Spermatophyta; Magnoliophyta; Mesangiospermae; eudicotyledons; Gunneridae; Pentapetalae; Caryophyllales; Chenopodiaceae; Betoideae; Beta	0		Taxon A	Domesticated	Linkage Mapping	5bp insertion resulting in frameshift	Coding	Yes								Insertion	1-9 bp	The beet R locus encodes a new cytochrome P450 required for red betalain production.	Anthocyanins are red and violet pigments that color flowers; fruits and epidermal tissues in virtually all flowering plants. A single order; Caryophyllales; contains families in which an unrelated family of pigments; the betalains; color tissues normally pigmented by anthocyanins. Here we show that CYP76AD1 encoding a novel cytochrome P450 is required to produce the red betacyanin pigments in bee…	2012	22660548.1
GP00000211	CYP79D15	Martin	CYP79D15	B2Y2T9	Trifolium repens		Belongs to the cytochrome P450 family.		GO:0020037;GO:0005506;GO:0004497;GO:0016705			EU370175	Physiology	Toxicity levels (cyanogenic glucoside)	Trifolium repens - cyanogenic	Trifolium repens - acyanogenic	3899	Trifolium repens	white clover	species	cellular organisms; Eukaryota; Viridiplantae; Streptophyta; Streptophytina; Embryophyta; Tracheophyta; Euphyllophyta; Spermatophyta; Magnoliophyta; Mesangiospermae; eudicotyledons; Gunneridae; Pentapetalae; rosids; fabids; Fabales; Fabaceae; Papilionoideae; 50 kb inversion clade; NPAAA clade; Hologalegina; IRL clade; Trifolieae; Trifolium	0		3899	Trifolium repens	white clover	species	cellular organisms; Eukaryota; Viridiplantae; Streptophyta; Streptophytina; Embryophyta; Tracheophyta; Euphyllophyta; Spermatophyta; Magnoliophyta; Mesangiospermae; eudicotyledons; Gunneridae; Pentapetalae; rosids; fabids; Fabales; Fabaceae; Papilionoideae; 50 kb inversion clade; NPAAA clade; Hologalegina; IRL clade; Trifolieae; Trifolium	0		Taxon A	Intraspecific	Linkage Mapping	Gene deletion	Gene Loss	Yes								Deletion	unknown	Evidence on the molecular basis of the Ac/ac adaptive cyanogenesis polymorphism in white clover (Trifolium repens L).	White clover is polymorphic for cyanogenesis; with both cyanogenic and acyanogenic plants occurring in nature. This chemical defense polymorphism is one of the longest-studied and best-documented examples of an adaptive polymorphism in plants. It is controlled by two independently segregating genes: Ac/ac controls the presence/absence of cyanogenic glucosides; and Li/li controls the presence/abse…	2008	18458107.1
GP00000212	CYP81F2	Martin	CYP81F2	Q9LVD6	Arabidopsis thaliana	3702.AT5G57220.1	Belongs to the cytochrome P450 family.	''cytochrome P450;cytochrome P450;family 81;MJB24.3;MJB24_3;polypeptide 2;polypeptide 2'';subfamily F;IGM1;At5g57220	GO:0020037;GO:0005506;GO:0016709	GO:0016021;GO:0016020	GO:0009617;GO:0042742;GO:0071456;GO:0052544;GO:0050832;GO:0002213;GO:0019760;GO:0009759;GO:0042343;GO:0009682	FM208179	Physiology &2 Physiology	Glucosinolate content &2 Herbivore resistance (aphids)	Arabidopsis thaliana- Da(1)-12 &2	Arabidopsis thaliana- Ei-2 &2	3702	Arabidopsis thaliana	thale cress	species	cellular organisms; Eukaryota; Viridiplantae; Streptophyta; Streptophytina; Embryophyta; Tracheophyta; Euphyllophyta; Spermatophyta; Magnoliophyta; Mesangiospermae; eudicotyledons; Gunneridae; Pentapetalae; rosids; malvids; Brassicales; Brassicaceae; Camelineae; Arabidopsis	1	Arabidopsis thaliana- Da(1)-12	3702	Arabidopsis thaliana	thale cress	species	cellular organisms; Eukaryota; Viridiplantae; Streptophyta; Streptophytina; Embryophyta; Tracheophyta; Euphyllophyta; Spermatophyta; Magnoliophyta; Mesangiospermae; eudicotyledons; Gunneridae; Pentapetalae; rosids; malvids; Brassicales; Brassicaceae; Camelineae; Arabidopsis	1	Arabidopsis thaliana- Ei-2	Data not curated	Intraspecific	Linkage Mapping	unknown	Cis-regulatory	Unknown								Unknown		The gene controlling the indole glucosinolate modifier1 quantitative trait locus alters indole glucosinolate structures and aphid resistance in Arabidopsis.	Glucosinolates are defensive secondary compounds that display large structural diversity in Arabidopsis thaliana and related plants. Much attention has been paid to variation in the biosynthesis of Met-derived aliphatic glucosinolates and its ecological consequences; but little is known about the genes that cause qualitative and quantitative differences in Trp-derived indole glucosinolates. We us…	2009	19293369.1
GP00000213	D14 (KAI2 paralog)	Courtier	D14	Q10QA5	Oryza sativa subsp. japonica	39947.LOC_Os03g10620.1	Belongs to the AB hydrolase superfamily.	D14;D88;HTD2;Os03g0203200;LOC_Os03g10620	GO:0016787	GO:0005737;GO:0005634	GO:0010223;GO:1901601		Physiology	Seed dormancy (strigolactone responsiveness)	Other spermatophytes	Arabidopsis thaliana	58024	Spermatophyta		no rank	cellular organisms; Eukaryota; Viridiplantae; Streptophyta; Streptophytina; Embryophyta; Tracheophyta; Euphyllophyta	0		3702	Arabidopsis thaliana	thale cress	species	cellular organisms; Eukaryota; Viridiplantae; Streptophyta; Streptophytina; Embryophyta; Tracheophyta; Euphyllophyta; Spermatophyta; Magnoliophyta; Mesangiospermae; eudicotyledons; Gunneridae; Pentapetalae; rosids; malvids; Brassicales; Brassicaceae; Camelineae; Arabidopsis	0		Taxon A	Intergeneric or Higher	Candidate Gene	Ligand-binding pocket tuning	Coding	No								Unknown		PLANT EVOLUTION. Convergent evolution of strigolactone perception enabled host detection in parasitic plants.	Obligate parasitic plants in the Orobanchaceae germinate after sensing plant hormones; strigolactones; exuded from host roots. In Arabidopsis thaliana; the α/β-hydrolase D14 acts as a strigolactone receptor that controls shoot branching; whereas its ancestral paralog; KAI2; mediates karrikin-specific germination responses. We observed that KAI2; but not D14; is present at higher copy numbers in p…	2015	26228149.1
GP00000214	Dca (=smp-30)	Martin	smp-30	Q9VFG5	Drosophila melanogaster			CG7390;CT22723;Dca;Dmel\CG7390;Smp-30;Dmel_CG7390	GO:0005509;GO:0004341	GO:0005829	GO:0009631;GO:0044720;GO:0090256	AE014298	Morphology	Wing size	Drosophila melanogaster	Drosophila melanogaster	7227	Drosophila melanogaster	fruit fly	species	cellular organisms; Eukaryota; Opisthokonta; Metazoa; Eumetazoa; Bilateria; Protostomia; Ecdysozoa; Panarthropoda; Arthropoda; Mandibulata; Pancrustacea; Hexapoda; Insecta; Dicondylia; Pterygota; Neoptera; Holometabola; Diptera; Brachycera; Muscomorpha; Eremoneura; Cyclorrhapha; Schizophora; Acalyptratae; Ephydroidea; Drosophilidae; Drosophilinae; Drosophilini; Drosophila; Sophophora; melanogaste…	0		7227	Drosophila melanogaster	fruit fly	species	cellular organisms; Eukaryota; Opisthokonta; Metazoa; Eumetazoa; Bilateria; Protostomia; Ecdysozoa; Panarthropoda; Arthropoda; Mandibulata; Pancrustacea; Hexapoda; Insecta; Dicondylia; Pterygota; Neoptera; Holometabola; Diptera; Brachycera; Muscomorpha; Eremoneura; Cyclorrhapha; Schizophora; Acalyptratae; Ephydroidea; Drosophilidae; Drosophilinae; Drosophilini; Drosophila; Sophophora; melanogaste…	0		Data not curated	Intraspecific	Candidate Gene	Non-coding	Cis-regulatory	Unknown								Unknown		Molecular basis of adaptive shift in body size in Drosophila melanogaster: functional and sequence analyses of the Dca gene.	Latitudinal body size clines in animals conforming to Bergmann's rule occur on many continents but isolating their underlying genetic basis remains a challenge. In Drosophila melanogaster; the gene Dca accounts for approximately 5-10% of the natural wing size variation (McKechnie SW; Blacket MJ; Song SV; Rako L; Carroll X; Johnson TK; Jensen LT; Lee SF; Wee CW; Hoffmann AA. 2010. A clinally varyi…	2011	21393605.1
GP00000215	DEEPER ROOTING 1	Martin	Dro1	Q69P88	Oryza sativa subsp. japonica	39947.LOC_Os09g26840.1		Os09g0439800;OJ1344_B01.21;OSNPB_090439800					Physiology &2 Morphology	Drought tolerance &2 Root growth	&2 shallow rooting	&2 deep rooting	4530	Oryza sativa	rice	species	cellular organisms; Eukaryota; Viridiplantae; Streptophyta; Streptophytina; Embryophyta; Tracheophyta; Euphyllophyta; Spermatophyta; Magnoliophyta; Mesangiospermae; Liliopsida; Petrosaviidae; commelinids; Poales; Poaceae; BOP clade; Oryzoideae; Oryzeae; Oryzinae; Oryza	0		4530	Oryza sativa	rice	species	cellular organisms; Eukaryota; Viridiplantae; Streptophyta; Streptophytina; Embryophyta; Tracheophyta; Euphyllophyta; Spermatophyta; Magnoliophyta; Mesangiospermae; Liliopsida; Petrosaviidae; commelinids; Poales; Poaceae; BOP clade; Oryzoideae; Oryzeae; Oryzinae; Oryza	0		Taxon A	Domesticated	Linkage Mapping	1bp deletion within exon 4	Coding	Yes								Deletion	1-9 bp	Control of root system architecture by DEEPER ROOTING 1 increases rice yield under drought conditions.	The genetic improvement of drought resistance is essential for stable and adequate crop production in drought-prone areas. Here we demonstrate that alteration of root system architecture improves drought avoidance through the cloning and characterization of DEEPER ROOTING 1 (DRO1); a rice quantitative trait locus controlling root growth angle. DRO1 is negatively regulated by auxin and is involved…	2013	23913002.1
GP00000216	Delta	Martin	Dl	P10041	Drosophila melanogaster	7227.FBpp0083153		0495/20;0926/11;1053/14;1119/09;1304/03;1423/11;1440/11;1485/04;anon-WO0118547.269;C1;CG3619;CT12133;D;delta;delta D1;dl;DL;dmDelta;Dmel\CG3619;E(ls)2;EC3-5;l(3)05151;l(3)92Ab;l(3)j8C3	GO:0005102;GO:0005509;GO:0005112	GO:0016021;GO:0005886;GO:0005768;GO:0031410;GO:0009986;GO:0005912;GO:0030139;GO:0035003	GO:0007155;GO:0007419;GO:0008407;GO:0007399;GO:0007422;GO:0007423;GO:0008284;GO:0007219;GO:0007015;GO:0048800;GO:0007475;GO:0008356;GO:0007298;GO:0001708;GO:0042676;GO:0048749;GO:0046667;GO:0007451;GO:0007398;GO:0042067;GO:0001736;GO:0030718;GO:0008347;GO:0007480;GO:0036011;GO:0007476;GO:0008586;GO:0007474;GO:0046331;GO:0007498;GO:0050768;GO:0007314;GO:0030720;GO:0048477;GO:0030707;GO:0030713;GO:…	AY437234	Morphology	Bristle number (abdomen)	Drosophila melanogaster	Drosophila melanogaster	7227	Drosophila melanogaster	fruit fly	species	cellular organisms; Eukaryota; Opisthokonta; Metazoa; Eumetazoa; Bilateria; Protostomia; Ecdysozoa; Panarthropoda; Arthropoda; Mandibulata; Pancrustacea; Hexapoda; Insecta; Dicondylia; Pterygota; Neoptera; Holometabola; Diptera; Brachycera; Muscomorpha; Eremoneura; Cyclorrhapha; Schizophora; Acalyptratae; Ephydroidea; Drosophilidae; Drosophilinae; Drosophilini; Drosophila; Sophophora; melanogaste…	0		7227	Drosophila melanogaster	fruit fly	species	cellular organisms; Eukaryota; Opisthokonta; Metazoa; Eumetazoa; Bilateria; Protostomia; Ecdysozoa; Panarthropoda; Arthropoda; Mandibulata; Pancrustacea; Hexapoda; Insecta; Dicondylia; Pterygota; Neoptera; Holometabola; Diptera; Brachycera; Muscomorpha; Eremoneura; Cyclorrhapha; Schizophora; Acalyptratae; Ephydroidea; Drosophilidae; Drosophilinae; Drosophilini; Drosophila; Sophophora; melanogaste…	0		Data not curated	Intraspecific	Linkage Mapping	unknown; associated site in intron 5	Cis-regulatory	No								Unknown	unknown	Two sites in the Delta gene region contribute to naturally occurring variation in bristle number in Drosophila melanogaster.	A restriction enzyme survey of a 57-kb region including the gene Delta uncovered 53 polymorphic molecular markers in a sample of 55 naturally occurring chromosomes. A permutation test; which assesses the significance of the molecular marker with the largest effect on bristle variation in four genetic backgrounds relative to permuted data-sets; found two sites that were independently associated wi…	1998	9611209.1
GP00000217	Delta	Martin	Dl	P10041	Drosophila melanogaster	7227.FBpp0083153		0495/20;0926/11;1053/14;1119/09;1304/03;1423/11;1440/11;1485/04;anon-WO0118547.269;C1;CG3619;CT12133;D;delta;delta D1;dl;DL;dmDelta;Dmel\CG3619;E(ls)2;EC3-5;l(3)05151;l(3)92Ab;l(3)j8C3	GO:0005102;GO:0005509;GO:0005112	GO:0016021;GO:0005886;GO:0005768;GO:0031410;GO:0009986;GO:0005912;GO:0030139;GO:0035003	GO:0007155;GO:0007419;GO:0008407;GO:0007399;GO:0007422;GO:0007423;GO:0008284;GO:0007219;GO:0007015;GO:0048800;GO:0007475;GO:0008356;GO:0007298;GO:0001708;GO:0042676;GO:0048749;GO:0046667;GO:0007451;GO:0007398;GO:0042067;GO:0001736;GO:0030718;GO:0008347;GO:0007480;GO:0036011;GO:0007476;GO:0008586;GO:0007474;GO:0046331;GO:0007498;GO:0050768;GO:0007314;GO:0030720;GO:0048477;GO:0030707;GO:0030713;GO:…	AY437234	Morphology	Bristle number (thorax)	Drosophila melanogaster	Drosophila melanogaster	7227	Drosophila melanogaster	fruit fly	species	cellular organisms; Eukaryota; Opisthokonta; Metazoa; Eumetazoa; Bilateria; Protostomia; Ecdysozoa; Panarthropoda; Arthropoda; Mandibulata; Pancrustacea; Hexapoda; Insecta; Dicondylia; Pterygota; Neoptera; Holometabola; Diptera; Brachycera; Muscomorpha; Eremoneura; Cyclorrhapha; Schizophora; Acalyptratae; Ephydroidea; Drosophilidae; Drosophilinae; Drosophilini; Drosophila; Sophophora; melanogaste…	0		7227	Drosophila melanogaster	fruit fly	species	cellular organisms; Eukaryota; Opisthokonta; Metazoa; Eumetazoa; Bilateria; Protostomia; Ecdysozoa; Panarthropoda; Arthropoda; Mandibulata; Pancrustacea; Hexapoda; Insecta; Dicondylia; Pterygota; Neoptera; Holometabola; Diptera; Brachycera; Muscomorpha; Eremoneura; Cyclorrhapha; Schizophora; Acalyptratae; Ephydroidea; Drosophilidae; Drosophilinae; Drosophilini; Drosophila; Sophophora; melanogaste…	0		Data not curated	Intraspecific	Linkage Mapping	unknown; associated site in intron 2	Cis-regulatory	No								Unknown	unknown	Two sites in the Delta gene region contribute to naturally occurring variation in bristle number in Drosophila melanogaster.	A restriction enzyme survey of a 57-kb region including the gene Delta uncovered 53 polymorphic molecular markers in a sample of 55 naturally occurring chromosomes. A permutation test; which assesses the significance of the molecular marker with the largest effect on bristle variation in four genetic backgrounds relative to permuted data-sets; found two sites that were independently associated wi…	1998	9611209.1
GP00000218	DEP1	Martin	P0046G12.12-1	Q67UU9	Oryza sativa subsp. japonica	39947.LOC_Os09g26999.1		DN1;DEP1;pay1;Os09g0441900;OsJ_29530;OSNPB_090441900		GO:0005882	GO:0007186		Morphology	Grain yield	Oryza sativa L. ssp. Indica	Oryza sativa L. ssp. Japonica	4530	Oryza sativa	rice	species	cellular organisms; Eukaryota; Viridiplantae; Streptophyta; Streptophytina; Embryophyta; Tracheophyta; Euphyllophyta; Spermatophyta; Magnoliophyta; Mesangiospermae; Liliopsida; Petrosaviidae; commelinids; Poales; Poaceae; BOP clade; Oryzoideae; Oryzeae; Oryzinae; Oryza	1	Oryza sativa L. ssp. Indica	4530	Oryza sativa	rice	species	cellular organisms; Eukaryota; Viridiplantae; Streptophyta; Streptophytina; Embryophyta; Tracheophyta; Euphyllophyta; Spermatophyta; Magnoliophyta; Mesangiospermae; Liliopsida; Petrosaviidae; commelinids; Poales; Poaceae; BOP clade; Oryzoideae; Oryzeae; Oryzinae; Oryza	1	Oryza sativa L. ssp. Japonica	Taxon A	Domesticated	Linkage Mapping	replacement of a 637bp stretch of the middle of exon5 by a 12-bp sequence creating a premature stop codon and consequently a loss of 230 residues from the C-terminus	Coding	Yes								Indel	100-999 bp	Natural variation at the DEP1 locus enhances grain yield in rice.	Grain yield is controlled by quantitative trait loci (QTLs) derived from natural variations in many crop plants. Here we report the molecular characterization of a major rice grain yield QTL that acts through the determination of panicle architecture. The dominant allele at the DEP1 locus is a gain-of-function mutation causing truncation of a phosphatidylethanolamine-binding protein-like domain p…	2009	19305410.1
GP00000219	desatF	Martin	desatF	A7DZ97	Drosophila melanogaster		Belongs to the fatty acid desaturase type 1 family.		GO:0016717	GO:0016021	GO:0006633	AM773627	Physiology	Pheromone production	Drosophila (Sophophora) spp.	Drosophila melanogaster	32281	Drosophila		subgenus	cellular organisms; Eukaryota; Opisthokonta; Metazoa; Eumetazoa; Bilateria; Protostomia; Ecdysozoa; Panarthropoda; Arthropoda; Mandibulata; Pancrustacea; Hexapoda; Insecta; Dicondylia; Pterygota; Neoptera; Holometabola; Diptera; Brachycera; Muscomorpha; Eremoneura; Cyclorrhapha; Schizophora; Acalyptratae; Ephydroidea; Drosophilidae; Drosophilinae; Drosophilini; Drosophila	0		7227	Drosophila melanogaster	fruit fly	species	cellular organisms; Eukaryota; Opisthokonta; Metazoa; Eumetazoa; Bilateria; Protostomia; Ecdysozoa; Panarthropoda; Arthropoda; Mandibulata; Pancrustacea; Hexapoda; Insecta; Dicondylia; Pterygota; Neoptera; Holometabola; Diptera; Brachycera; Muscomorpha; Eremoneura; Cyclorrhapha; Schizophora; Acalyptratae; Ephydroidea; Drosophilidae; Drosophilinae; Drosophilini; Drosophila; Sophophora; melanogaste…	0		Data not curated	Interspecific	Candidate Gene	Enrichment/gain of DSX binding sites	Cis-regulatory	No								Unknown	unknown	Evolution of a desaturase involved in female pheromonal cuticular hydrocarbon biosynthesis and courtship behavior in Drosophila.	Drosophila species exhibit polymorphism in female pheromonal cuticular hydrocarbons; with 7-monoenes produced in Drosophila simulans and 7;11-dienes in most populations of Drosophila melanogaster (5;9-dienes in several African populations). A female-biased desaturase; desatF; expressed only in D. melanogaster is involved in the synthesis of 7;11-dienes. We investigated the role of desatF in 5;9-d…	2008	18207084.1
GP00000220	desatF	Martin	desatF	A7DZ97	Drosophila melanogaster		Belongs to the fatty acid desaturase type 1 family.		GO:0016717	GO:0016021	GO:0006633	EDV51348	Physiology	Pheromone production	Drosophila takahashii and non-Sophophora species	Drosophila (Sophophora) spp.	29030	Drosophila takahashii		species	cellular organisms; Eukaryota; Opisthokonta; Metazoa; Eumetazoa; Bilateria; Protostomia; Ecdysozoa; Panarthropoda; Arthropoda; Mandibulata; Pancrustacea; Hexapoda; Insecta; Dicondylia; Pterygota; Neoptera; Holometabola; Diptera; Brachycera; Muscomorpha; Eremoneura; Cyclorrhapha; Schizophora; Acalyptratae; Ephydroidea; Drosophilidae; Drosophilinae; Drosophilini; Drosophila; Sophophora; melanogaste…	0		32281	Drosophila		subgenus	cellular organisms; Eukaryota; Opisthokonta; Metazoa; Eumetazoa; Bilateria; Protostomia; Ecdysozoa; Panarthropoda; Arthropoda; Mandibulata; Pancrustacea; Hexapoda; Insecta; Dicondylia; Pterygota; Neoptera; Holometabola; Diptera; Brachycera; Muscomorpha; Eremoneura; Cyclorrhapha; Schizophora; Acalyptratae; Ephydroidea; Drosophilidae; Drosophilinae; Drosophilini; Drosophila	0		Taxon A	Interspecific	Candidate Gene	Inactivation of DSX-binding site	Cis-regulatory	No								Deletion	1-9 bp	Rapid evolution of sex pheromone-producing enzyme expression in Drosophila.	A wide range of organisms use sex pheromones to communicate with each other and to identify appropriate mating partners. While the evolution of chemical communication has been suggested to cause sexual isolation and speciation; the mechanisms that govern evolutionary transitions in sex pheromone production are poorly understood. Here; we decipher the molecular mechanisms underlying the rapid evol…	2009	19652700.1
GP00000221	desaturase 2 (desat2)	Martin	Desat2	Q9VG68	Drosophila melanogaster	7227.FBpp0082064	Belongs to the fatty acid desaturase type 1 family.	7-11HD;CG5925;desat;desat-2;desat2;desat2/Fad;Dmel\CG5925;ds2;Fad;desat 2;Dmel_CG5925	GO:0005506;GO:0004768	GO:0016021;GO:0005789	GO:0006636	AB055100	Physiology	Pheromone production	Drosophila melanogaster - African and Caribbean - desat2[7-11HD-low] allele	Drosophila melanogaster - other areas - Desat2[5-9HD-low] allele	7227	Drosophila melanogaster	fruit fly	species	cellular organisms; Eukaryota; Opisthokonta; Metazoa; Eumetazoa; Bilateria; Protostomia; Ecdysozoa; Panarthropoda; Arthropoda; Mandibulata; Pancrustacea; Hexapoda; Insecta; Dicondylia; Pterygota; Neoptera; Holometabola; Diptera; Brachycera; Muscomorpha; Eremoneura; Cyclorrhapha; Schizophora; Acalyptratae; Ephydroidea; Drosophilidae; Drosophilinae; Drosophilini; Drosophila; Sophophora; melanogaste…	0		7227	Drosophila melanogaster	fruit fly	species	cellular organisms; Eukaryota; Opisthokonta; Metazoa; Eumetazoa; Bilateria; Protostomia; Ecdysozoa; Panarthropoda; Arthropoda; Mandibulata; Pancrustacea; Hexapoda; Insecta; Dicondylia; Pterygota; Neoptera; Holometabola; Diptera; Brachycera; Muscomorpha; Eremoneura; Cyclorrhapha; Schizophora; Acalyptratae; Ephydroidea; Drosophilidae; Drosophilinae; Drosophilini; Drosophila; Sophophora; melanogaste…	0		Taxon A	Intraspecific	Linkage Mapping	16bp deletion about 150bp upstream of transcription start site	Cis-regulatory	No								Deletion	10-99 bp	The nucleotide changes governing cuticular hydrocarbon variation and their evolution in Drosophila melanogaster.	The cuticular hydrocarbon (CH) pheromones in Drosophila melanogaster exhibit strong geographic variation. African and Caribbean populations have a high ratio of 5;9 heptacosadiene/7;11 heptacosadiene (the "High" CH type); whereas populations from all other areas have a low ratio ("Low" CH type). Based on previous genetic mapping; DNA markers were developed that localized the genetic basis of this…	2001	11259658.1
GP00000222	diacylglycerol acyltransferase 1 (DGAT1)	Martin	Dgat1	Q9Z2A7	Mus musculus	10090.ENSMUSP00000023214	Belongs to the membrane-bound acyltransferase family. Sterol o-acyltransferase subfamily.	ARAT;Dgat;C75990;D15Ertd23e	GO:0003846;GO:0019992;GO:0004144;GO:0005504;GO:0050252;GO:0016746	GO:0016021;GO:0005886;GO:0016020;GO:0043231;GO:0005789	GO:0055089;GO:0046339;GO:0046486;GO:0030073;GO:1902224;GO:0019915;GO:0035336;GO:0046321;GO:2000491;GO:0010867;GO:1903998;GO:1904729;GO:1901738;GO:0019432;GO:0034379	ABY56289	Physiology	Milk fat content	Bos taurus Holstein	Bos taurus Friesian	9913	Bos taurus	cattle	species	cellular organisms; Eukaryota; Opisthokonta; Metazoa; Eumetazoa; Bilateria; Deuterostomia; Chordata; Craniata; Vertebrata; Gnathostomata; Teleostomi; Euteleostomi; Sarcopterygii; Dipnotetrapodomorpha; Tetrapoda; Amniota; Mammalia; Theria; Eutheria; Boreoeutheria; Laurasiatheria; Cetartiodactyla; Ruminantia; Pecora; Bovidae; Bovinae; Bos	1	Bos taurus Holstein	9913	Bos taurus	cattle	species	cellular organisms; Eukaryota; Opisthokonta; Metazoa; Eumetazoa; Bilateria; Deuterostomia; Chordata; Craniata; Vertebrata; Gnathostomata; Teleostomi; Euteleostomi; Sarcopterygii; Dipnotetrapodomorpha; Tetrapoda; Amniota; Mammalia; Theria; Eutheria; Boreoeutheria; Laurasiatheria; Cetartiodactyla; Ruminantia; Pecora; Bovidae; Bovinae; Bos	1	Bos taurus Friesian	Data not curated	Domesticated	Linkage Mapping	K232A	Coding	No	Nonsynonymous							SNP		Positional candidate cloning of a QTL in dairy cattle: identification of a missense mutation in the bovine DGAT1 gene with major effect on milk yield and composition.	We recently mapped a quantitative trait locus (QTL) with a major effect on milk composition--particularly fat content--to the centromeric end of bovine chromosome 14. We subsequently exploited linkage disequilibrium to refine the map position of this QTL to a 3-cM chromosome interval bounded by microsatellite markers BULGE13 and BULGE09. We herein report the positional candidate cloning of this Q…	2002	11827942.1
GP00000223	diacylglycerol acyltransferase 1-2 (DGAT1-2)	Martin	DGAT1-2	B0LF77	Zea mays		Belongs to the membrane-bound acyltransferase family. Sterol o-acyltransferase subfamily.	GRMZM2G169089	GO:0004144	GO:0016021;GO:0005789	GO:0019432	EU039830	Physiology &2 Physiology	Oil composition &2 Oil yield	Zea mays ssp. parviglumis and mexicana (teosinthe) &2	Zea mays ssp. Mays &2	4577	Zea mays		species	cellular organisms; Eukaryota; Viridiplantae; Streptophyta; Streptophytina; Embryophyta; Tracheophyta; Euphyllophyta; Spermatophyta; Magnoliophyta; Mesangiospermae; Liliopsida; Petrosaviidae; commelinids; Poales; Poaceae; PACMAD clade; Panicoideae; Andropogonodae; Andropogoneae; Tripsacinae; Zea	1	Zea mays ssp. parviglumis and mexicana (teosinthe)	4577	Zea mays		species	cellular organisms; Eukaryota; Viridiplantae; Streptophyta; Streptophytina; Embryophyta; Tracheophyta; Euphyllophyta; Spermatophyta; Magnoliophyta; Mesangiospermae; Liliopsida; Petrosaviidae; commelinids; Poales; Poaceae; PACMAD clade; Panicoideae; Andropogonodae; Andropogoneae; Tripsacinae; Zea	1	Zea mays ssp. Mays	Taxon A	Domesticated	Linkage Mapping	Deletion of amino acid F469	Coding	No								Deletion	1-9 bp	A phenylalanine in DGAT is a key determinant of oil content and composition in maize.	Plant oil is an important renewable resource for biodiesel production and for dietary consumption by humans and livestock. Through genetic mapping of the oil trait in plants; studies have reported multiple quantitative trait loci (QTLs) with small effects; but the molecular basis of oil QTLs remains largely unknown. Here we show that a high-oil QTL (qHO6) affecting maize seed oil and oleic-acid c…	2008	18278045.1
GP00000224	dihydroflavonol reductase (DFR)	Martin	DFRA	P51102	Arabidopsis thaliana	3702.AT5G42800.1	Belongs to the NAD(P)-dependent epimerase/dehydratase family. Dihydroflavonol-4-reductase subfamily.	dihydroflavonol 4-reductase;DIHYDROFLAVONOL 4-REDUCTASE;DIHYDROKAEMPFEROL 4-REDUCTASE;M318;MJB21.18;MJB21_18;TT3;DFR;At5g42800	GO:0016491;GO:0050662;GO:0016616;GO:0045552;GO:0047890	GO:0042406	GO:0009718		Morphology	Coloration (flowers)	Iochroma calycinum - blue morphs	Iochroma calycinum - white morph	362353	Iochroma calycinum		species	cellular organisms; Eukaryota; Viridiplantae; Streptophyta; Streptophytina; Embryophyta; Tracheophyta; Euphyllophyta; Spermatophyta; Magnoliophyta; Mesangiospermae; eudicotyledons; Gunneridae; Pentapetalae; asterids; lamiids; Solanales; Solanaceae; Solanoideae; Physaleae; Iochroma	0		362353	Iochroma calycinum		species	cellular organisms; Eukaryota; Viridiplantae; Streptophyta; Streptophytina; Embryophyta; Tracheophyta; Euphyllophyta; Spermatophyta; Magnoliophyta; Mesangiospermae; eudicotyledons; Gunneridae; Pentapetalae; asterids; lamiids; Solanales; Solanaceae; Solanoideae; Physaleae; Iochroma	0		Taxon A	Intraspecific	Candidate Gene	33bp (11 a.a) deletion In coding sequence	Coding	No								Deletion	10-99 bp	Genetic basis for a rare floral mutant in an Andean species of Solanaceae.	White forms of typically pigmented flowers are one of the most common polymorphisms in flowering plants. Although the range of genetic changes that give rise to white phenotypes is well known from model systems; few studies have identified causative mutations in natural populations. Here we combine genetic studies; in vitro enzyme assays; and biochemical analyses to identify the mechanism underly…	2015	25667079.1
[truncated: 1,769 more rows]
[truncated: 3 more columns]
